# Supplementary material for: N-(4-Bromo­phen­yl)acetamide: a new polymorph
Source: Acta Crystallogr Sect E Struct Rep Online. 2013 Feb 28;69(Pt 3):o461. doi: 10.1107/S1600536813005448 (PMC3588444; doi:10.1107/S1600536813005448)
Supplement: Supplementary file 1 [file e-69-0o461-sup1.cif]

##############################################################################
#                                                                            #
# This CIF contains the data in a paper accepted for publication in          #
# Acta Crystallographica Section E. It conforms to the requirements of       #
# Notes for Authors for Acta Crystallographica Section E, and has been       #
# peer reviewed under the auspices of the IUCr Commission on Journals.       #
#                                                                            #
# Full details of the Crystallographic Information File format               #
# are given in the paper "The Crystallographic Information File (CIF):       #
# a New Standard Archive File for Crystallography" by S. R. Hall, F. H.      #
# Allen and I. D. Brown [Acta Cryst. (1991), A47, 655-685].                  #
#                                                                            #
# The current version of the core CIF dictionary is obtainable from          #
# ftp://ftp.iucr.org/pub/cif_core.dic.                                       #
#                                                                            #
# Software is freely available for graphical display of the structure(s)     #
# in this CIF. For information consult the CIF software page                 #
# http://www.iucr.org/resources/cif/software.                                #
#                                                                            #
# This file may be used for bona fide research purposes within the           #
# scientific community so long as proper attribution is given to the journal # 
# article from which it was obtained.                                        #
#                                                                            #
##############################################################################
data_global
_audit_creation_method     SHELXL-97
_journal_date_recd_electronic     2013-02-24
_journal_date_accepted     2013-02-25
_journal_name_full     'Acta Crystallographica, Section E'
_journal_year     2013
_journal_volume     69
_journal_issue      3
_journal_page_first     o461
_journal_page_last     o461
_journal_paper_category     QO
_journal_paper_doi     10.1107/S1600536813005448
_journal_coeditor_code     SU2566
_publ_contact_author_name     'Jasinski, Jerry P.'
_publ_contact_author_address
;
Department of Chemistry
Keene State College
229 Main Street
Keene, New Hampshire 03435, USA
;
_publ_contact_author_email     jjasinski@keene.edu
_publ_contact_author_fax     ?
_publ_contact_author_phone     '603 358-2563'
_publ_section_title
;
<i>N</i>-(4-Bromophenyl)acetamide: a new polymorph
;
loop_
    _publ_author_name
    _publ_author_address
    'Jasinski, Jerry P.'
;
Department of Chemistry
Keene State College
229 Main Street
Keene, NH 03435-2001, USA
;
    'Guild, Curtis J.'
;
Department of Chemistry
Keene State College
229 Main Street
Keene, NH 03435-2001, USA
;
    'Yathirajan, H. S.'
;
Department of Studies in Chemistry
University of Mysore
Manasagangotri, Mysore 570 006, India
;
    'Narayana, B.'
;
Department of Studies in Chemistry
Mangalore University
Mangalagangotri, 574 199, India
;
    'Samshuddin, S.'
;
Department of Studies in Chemistry
Mangalore University
Mangalagangotri, 574 199, India
;
data_I
_chemical_name_systematic
;
<i>N</i>-(4-Bromophenyl)acetamide
;
_chemical_name_common     ?
_chemical_formula_moiety     'C8 H8 Br N O'
_chemical_formula_sum     'C8 H8 Br N O'
_chemical_formula_iupac     'C8 H8 Br N O'
_chemical_formula_weight     214.06
_chemical_melting_point     ?
_symmetry_cell_setting     monoclinic
_symmetry_space_group_name_H-M     'P 21/c'
_symmetry_space_group_name_Hall     '-P 2ybc'
loop_
    _symmetry_equiv_pos_as_xyz
    'x, y, z'
    '-x, y+1/2, -z+1/2'
    '-x, -y, -z'
    'x, -y-1/2, z-1/2'
_cell_length_a     6.7250(7)
_cell_length_b     9.3876(11)
_cell_length_c     14.4434(14)
_cell_angle_alpha     90.00
_cell_angle_beta     117.750(4)
_cell_angle_gamma     90.00
_cell_volume     806.96(15)
_cell_formula_units_Z     4
_cell_measurement_reflns_used     3269
_cell_measurement_theta_min     3.4162
_cell_measurement_theta_max     32.2649
_cell_measurement_temperature     173(2)
_exptl_crystal_description     block
_exptl_crystal_colour     yellow
_exptl_crystal_size_max     0.32
_exptl_crystal_size_mid     0.22
_exptl_crystal_size_min     0.18
_exptl_crystal_density_diffrn     1.762
_exptl_crystal_density_meas     ?
_exptl_crystal_density_method     'not measured'
_exptl_crystal_F_000     424
_exptl_absorpt_coefficient_mu     5.031
_exptl_absorpt_correction_type     multi-scan
_exptl_absorpt_process_details
;
(CrysAlis PRO; Oxford Diffraction 2010)
;
_exptl_absorpt_correction_T_min     0.2959
_exptl_absorpt_correction_T_max     0.4646
_exptl_special_details     ?
_diffrn_ambient_temperature     173(2)
_diffrn_radiation_type     MoK\a
_diffrn_radiation_wavelength     0.71073
_diffrn_radiation_source     'Enhance (Mo) X-ray Source'
_diffrn_radiation_monochromator     graphite
_diffrn_measurement_device_type     'Oxford Diffraction Xcalibur (Eos, Gemini)'
_diffrn_measurement_method     '\w scans'
_diffrn_detector_area_resol_mean     16.1500
_diffrn_reflns_number     10902
_diffrn_reflns_av_R_equivalents     0.0350
_diffrn_reflns_av_sigmaI/netI     0.0323
_diffrn_reflns_theta_min     3.42
_diffrn_reflns_theta_max     32.34
_diffrn_reflns_theta_full     25.00
_diffrn_measured_fraction_theta_max     0.937
_diffrn_measured_fraction_theta_full     0.998
_diffrn_reflns_limit_h_min     -9
_diffrn_reflns_limit_h_max     9
_diffrn_reflns_limit_k_min     -13
_diffrn_reflns_limit_k_max     13
_diffrn_reflns_limit_l_min     -20
_diffrn_reflns_limit_l_max     19
_diffrn_standards_number     ?
_diffrn_standards_interval_count     ?
_diffrn_standards_interval_time     ?
_diffrn_standards_decay_%     ?
_refine_special_details
;
Refinement of <i>F</i>^2^ against ALL reflections. The weighted <i>R</i>-factor
<i>wR</i> and goodness of fit <i>S</i> are based on <i>F</i>^2^, conventional
<i>R</i>-factors <i>R</i> are based on <i>F</i>, with <i>F</i> set to zero for
negative <i>F</i>^2^. The threshold expression of <i>F</i>^2^ >
\s(<i>F</i>^2^) is used only for calculating <i>R</i>-factors(gt) <i>etc</i>.
and is not relevant to the choice of reflections for refinement.
<i>R</i>-factors based on <i>F</i>^2^ are statistically about twice as large
as those based on <i>F</i>, and <i>R</i>- factors based on ALL data will be
even larger.
;
_reflns_number_total     2689
_reflns_number_gt     2099
_reflns_threshold_expression     I>2sigma(I)
_refine_ls_structure_factor_coef     Fsqd
_refine_ls_matrix_type     full
_refine_ls_R_factor_all     0.0510
_refine_ls_R_factor_gt     0.0326
_refine_ls_wR_factor_gt     0.0665
_refine_ls_wR_factor_ref     0.0730
_refine_ls_goodness_of_fit_ref     1.036
_refine_ls_restrained_S_all     1.036
_refine_ls_number_reflns     2689
_refine_ls_number_parameters     101
_refine_ls_number_restraints     0
_refine_ls_hydrogen_treatment     constr
_refine_ls_weighting_scheme     calc
_refine_ls_weighting_details
         'calc w=1/[\s^2^(Fo^2^)+(0.0329P)^2^+0.1779P] where P=(Fo^2^+2Fc^2^)/3'
_atom_sites_solution_hydrogens     geom
_atom_sites_solution_primary     direct
_atom_sites_solution_secondary     difmap
_refine_ls_shift/su_max     0.001
_refine_ls_shift/su_mean     0.000
_refine_diff_density_max     0.543
_refine_diff_density_min     -0.435
_refine_ls_extinction_method     none
_refine_ls_extinction_coef     ?
loop_
    _atom_type_symbol
    _atom_type_description
    _atom_type_scat_dispersion_real
    _atom_type_scat_dispersion_imag
    _atom_type_scat_source
    'C' 'C' 0.0033 0.0016
                         'International Tables Vol C Tables 4.2.6.8 and 6.1.1.4'
    'H' 'H' 0.0000 0.0000
                         'International Tables Vol C Tables 4.2.6.8 and 6.1.1.4'
    'Br' 'Br' -0.2901 2.4595
                         'International Tables Vol C Tables 4.2.6.8 and 6.1.1.4'
    'N' 'N' 0.0061 0.0033
                         'International Tables Vol C Tables 4.2.6.8 and 6.1.1.4'
    'O' 'O' 0.0106 0.0060
                         'International Tables Vol C Tables 4.2.6.8 and 6.1.1.4'
_computing_data_collection     '<i>CrysAlis PRO</i> (Oxford Diffraction, 2010)'
_computing_cell_refinement     '<i>CrysAlis PRO</i> (Oxford Diffraction, 2010)'
_computing_data_reduction     '<i>CrysAlis RED</i> (Oxford Diffraction, 2010)'
_computing_structure_solution     '<i>SHELXS97</i> (Sheldrick, 2008)'
_computing_structure_refinement     '<i>SHELXL97</i> (Sheldrick, 2008)'
_computing_molecular_graphics     '<i>SHELXTL</i> (Sheldrick, 2008)'
_computing_publication_material     '<i>SHELXTL</i> (Sheldrick, 2008)'
loop_
    _atom_site_type_symbol
    _atom_site_label
    _atom_site_fract_x
    _atom_site_fract_y
    _atom_site_fract_z
    _atom_site_U_iso_or_equiv
    _atom_site_adp_type
    _atom_site_calc_flag
    _atom_site_refinement_flags
    _atom_site_occupancy
    _atom_site_symmetry_multiplicity
    _atom_site_disorder_assembly
    _atom_site_disorder_group
    Br Br1 -0.12616(4) 0.70900(2) 0.493749(17) 0.03329(8) Uani d . 1 1 . .
    O O1 0.4333(2) 0.63844(14) 0.19611(11) 0.0286(3) Uani d . 1 1 . .
    N N1 0.3872(3) 0.85329(15) 0.25584(12) 0.0212(3) Uani d . 1 1 . .
    H H1 0.4358 0.9432 0.2658 0.025 Uiso d R 1 1 . .
    C C1 0.5678(4) 0.8449(2) 0.14665(17) 0.0283(4) Uani d . 1 1 . .
    H H1A 0.5162 0.8041 0.0767 0.042 Uiso calc R 1 1 . .
    H H1B 0.7312 0.8344 0.1869 0.042 Uiso calc R 1 1 . .
    H H1C 0.5281 0.9462 0.1404 0.042 Uiso calc R 1 1 . .
    C C2 0.4570(3) 0.76819(19) 0.20162(15) 0.0213(4) Uani d . 1 1 . .
    C C3 0.2696(3) 0.81333(18) 0.31030(14) 0.0199(3) Uani d . 1 1 . .
    C C4 0.2647(3) 0.91062(19) 0.38173(15) 0.0240(4) Uani d . 1 1 . .
    H H4 0.3428 0.9985 0.3931 0.029 Uiso calc R 1 1 . .
    C C5 0.1473(3) 0.8806(2) 0.43633(16) 0.0265(4) Uani d . 1 1 . .
    H H5 0.1435 0.9475 0.4849 0.032 Uiso calc R 1 1 . .
    C C6 0.0351(3) 0.7520(2) 0.41948(15) 0.0233(4) Uani d . 1 1 . .
    C C7 0.0369(3) 0.6541(2) 0.34821(15) 0.0247(4) Uani d . 1 1 . .
    H H7 -0.0407 0.5662 0.3374 0.030 Uiso calc R 1 1 . .
    C C8 0.1522(3) 0.68544(19) 0.29313(15) 0.0235(4) Uani d . 1 1 . .
    H H8 0.1518 0.6195 0.2431 0.028 Uiso calc R 1 1 . .
loop_
    _atom_site_aniso_label
    _atom_site_aniso_U_11
    _atom_site_aniso_U_22
    _atom_site_aniso_U_33
    _atom_site_aniso_U_12
    _atom_site_aniso_U_13
    _atom_site_aniso_U_23
    Br1 0.03360(13) 0.03978(14) 0.03455(13) -0.00199(9) 0.02264(10) 0.00392(9)
    O1 0.0383(8) 0.0163(6) 0.0388(8) 0.0038(6) 0.0242(7) -0.0003(5)
    N1 0.0257(8) 0.0132(7) 0.0290(8) -0.0018(6) 0.0163(7) -0.0016(6)
    C1 0.0328(11) 0.0252(9) 0.0350(11) 0.0002(8) 0.0226(9) -0.0001(8)
    C2 0.0214(9) 0.0189(9) 0.0260(9) 0.0025(7) 0.0129(7) 0.0009(7)
    C3 0.0207(9) 0.0161(8) 0.0237(9) 0.0028(6) 0.0109(7) 0.0020(6)
    C4 0.0296(10) 0.0159(8) 0.0288(10) -0.0009(7) 0.0157(8) -0.0008(7)
    C5 0.0331(11) 0.0219(9) 0.0285(10) 0.0009(8) 0.0176(9) -0.0028(7)
    C6 0.0213(9) 0.0263(9) 0.0239(9) 0.0019(7) 0.0119(8) 0.0050(7)
    C7 0.0239(9) 0.0204(8) 0.0301(10) -0.0038(7) 0.0129(8) -0.0001(7)
    C8 0.0257(9) 0.0182(8) 0.0281(10) -0.0014(7) 0.0138(8) -0.0027(7)
_geom_special_details
;
All e.s.d.'s (except the e.s.d. in the dihedral angle between two l.s. planes)
are estimated using the full covariance matrix. The cell e.s.d.'s are taken
into account individually in the estimation of e.s.d.'s in distances, angles
and torsion angles; correlations between e.s.d.'s in cell parameters are only
used when they are defined by crystal symmetry. An approximate (isotropic)
treatment of cell e.s.d.'s is used for estimating e.s.d.'s involving l.s.
planes.
;
loop_
    _geom_bond_atom_site_label_1
    _geom_bond_atom_site_label_2
    _geom_bond_site_symmetry_2
    _geom_bond_distance
    _geom_bond_publ_flag
    Br1 C6 . 1.8906(19) ?
    O1 C2 . 1.226(2) ?
    N1 C2 . 1.347(2) ?
    N1 C3 . 1.401(2) ?
    N1 H1 . 0.8922 ?
    C1 C2 . 1.501(3) ?
    C1 H1A . 0.9800 ?
    C1 H1B . 0.9800 ?
    C1 H1C . 0.9800 ?
    C3 C4 . 1.390(2) ?
    C3 C8 . 1.394(2) ?
    C4 C5 . 1.380(3) ?
    C4 H4 . 0.9500 ?
    C5 C6 . 1.384(3) ?
    C5 H5 . 0.9500 ?
    C6 C7 . 1.384(3) ?
    C7 C8 . 1.377(3) ?
    C7 H7 . 0.9500 ?
    C8 H8 . 0.9500 ?
loop_
    _geom_angle_atom_site_label_1
    _geom_angle_atom_site_label_2
    _geom_angle_atom_site_label_3
    _geom_angle_site_symmetry_1
    _geom_angle_site_symmetry_3
    _geom_angle
    _geom_angle_publ_flag
    C2 N1 C3 . . 127.45(15) ?
    C2 N1 H1 . . 117.0 ?
    C3 N1 H1 . . 115.1 ?
    C2 C1 H1A . . 109.5 ?
    C2 C1 H1B . . 109.5 ?
    H1A C1 H1B . . 109.5 ?
    C2 C1 H1C . . 109.5 ?
    H1A C1 H1C . . 109.5 ?
    H1B C1 H1C . . 109.5 ?
    O1 C2 N1 . . 123.83(17) ?
    O1 C2 C1 . . 121.58(17) ?
    N1 C2 C1 . . 114.59(16) ?
    C4 C3 C8 . . 119.39(18) ?
    C4 C3 N1 . . 117.09(16) ?
    C8 C3 N1 . . 123.46(17) ?
    C5 C4 C3 . . 120.52(17) ?
    C5 C4 H4 . . 119.7 ?
    C3 C4 H4 . . 119.7 ?
    C4 C5 C6 . . 119.17(17) ?
    C4 C5 H5 . . 120.4 ?
    C6 C5 H5 . . 120.4 ?
    C5 C6 C7 . . 121.18(18) ?
    C5 C6 Br1 . . 119.76(15) ?
    C7 C6 Br1 . . 119.06(15) ?
    C8 C7 C6 . . 119.33(18) ?
    C8 C7 H7 . . 120.3 ?
    C6 C7 H7 . . 120.3 ?
    C7 C8 C3 . . 120.39(18) ?
    C7 C8 H8 . . 119.8 ?
    C3 C8 H8 . . 119.8 ?
loop_
    _geom_torsion_atom_site_label_1
    _geom_torsion_atom_site_label_2
    _geom_torsion_atom_site_label_3
    _geom_torsion_atom_site_label_4
    _geom_torsion_site_symmetry_1
    _geom_torsion_site_symmetry_2
    _geom_torsion_site_symmetry_3
    _geom_torsion_site_symmetry_4
    _geom_torsion
    _geom_torsion_publ_flag
    C3 N1 C2 O1 . . . . -3.1(3) ?
    C3 N1 C2 C1 . . . . 176.68(18) ?
    C2 N1 C3 C4 . . . . 164.06(18) ?
    C2 N1 C3 C8 . . . . -18.6(3) ?
    C8 C3 C4 C5 . . . . 0.8(3) ?
    N1 C3 C4 C5 . . . . 178.23(17) ?
    C3 C4 C5 C6 . . . . 0.3(3) ?
    C4 C5 C6 C7 . . . . -0.7(3) ?
    C4 C5 C6 Br1 . . . . 179.88(15) ?
    C5 C6 C7 C8 . . . . 0.0(3) ?
    Br1 C6 C7 C8 . . . . 179.37(15) ?
    C6 C7 C8 C3 . . . . 1.2(3) ?
    C4 C3 C8 C7 . . . . -1.6(3) ?
    N1 C3 C8 C7 . . . . -178.81(18) ?
loop_
    _geom_hbond_atom_site_label_D
    _geom_hbond_atom_site_label_H
    _geom_hbond_atom_site_label_A
    _geom_hbond_site_symmetry_A
    _geom_hbond_distance_DH
    _geom_hbond_distance_HA
    _geom_hbond_distance_DA
    _geom_hbond_angle_DHA
    N1 H1 O1 2_655 0.89 2.00 2.885(2) 174
    C1 H1B Cg1 1_655 0.98 2.84 3.761(3) 157
_iucr_refine_instructions_details
;
TITL ybn-35-new in P2(1)/n       New: P21/c
CELL  0.71073    6.7250    9.3876   14.4434    90.000   117.750    90.000
ZERR        4    0.0007    0.0011    0.0014     0.000     0.004     0.000
LATT   1
SYMM             - X ,    0.50000 + Y ,    0.50000 - Z
SFAC  C  H Br  N  O
UNIT    32   32   4   4   4
L.S. 25
BOND $H
FMAP 2
MERG 2
PLAN -20
ACTA 50
BOND $H
temp -100
size 0.18 0.22 0.32
rem yellow block
htab 3
eqiv $1  -x-1, y-1/2, -z-1/2
htab n1 o1_$1
htab c8 o1
CONF
WGHT    0.032500    0.180800
FVAR       5.33493
BR1   3   -1.126165    0.791000   -0.006252    11.00000    0.03361    0.03978 =
         0.03455   -0.00392    0.02264    0.00199
O1    5   -0.566715    0.861560   -0.303887    11.00000    0.03830    0.01633 =
         0.03877    0.00027    0.02422   -0.00383
N1    4   -0.612841    0.646713   -0.244166    11.00000    0.02569    0.01319 =
         0.02900    0.00162    0.01629    0.00184
AFIX   3
H1N   2   -0.564201    0.556823   -0.234236    11.00000   -1.20000
AFIX   0
C1    1   -0.432241    0.655108   -0.353347    11.00000    0.03279    0.02519 =
         0.03502    0.00015    0.02261   -0.00018
AFIX 137
H1A   2   -0.483786    0.695841   -0.423273    11.00000   -1.50000
H1B   2   -0.471817    0.553840   -0.359571    11.00000   -1.50000
H1C   2   -0.268830    0.665578   -0.313076    11.00000   -1.50000
AFIX   0
C2    1   -0.542986    0.731807   -0.298378    11.00000    0.02137    0.01889 =
         0.02596   -0.00086    0.01287   -0.00245
C3    1   -0.730377    0.686673   -0.189703    11.00000    0.02065    0.01608 =
         0.02369   -0.00199    0.01088   -0.00279
C4    1   -0.735278    0.589386   -0.118270    11.00000    0.02964    0.01587 =
         0.02882    0.00078    0.01566    0.00089
AFIX  43
H4    2   -0.657163    0.501555   -0.106929    11.00000   -1.20000
AFIX   0
C5    1   -0.852729    0.619355   -0.063673    11.00000    0.03311    0.02186 =
         0.02846    0.00284    0.01763   -0.00094
AFIX  43
H5    2   -0.856532    0.552524   -0.015131    11.00000   -1.20000
AFIX   0
C6    1   -0.964864    0.747951   -0.080522    11.00000    0.02127    0.02629 =
         0.02387   -0.00504    0.01189   -0.00189
C7    1   -0.963121    0.845883   -0.151787    11.00000    0.02388    0.02041 =
         0.03012    0.00006    0.01288    0.00379
AFIX  43
H7    2   -1.040740    0.933823   -0.162589    11.00000   -1.20000
AFIX   0
C8    1   -0.847753    0.814557   -0.206866    11.00000    0.02570    0.01824 =
         0.02805    0.00265    0.01376    0.00141
AFIX  43
H8    2   -0.848143    0.880478   -0.256855    11.00000   -1.20000
HKLF 4 1 -1.0000  0.0000  0.0000  0.0000  1.0000  0.0000  1.0000  0.0000 -1.0000
REM  ybn-35-new in P2(1)/n       New: P21/c
REM R1 =  0.0326 for   2099 Fo > 4sig(Fo)  and  0.0510 for all   2689 data
REM    101 parameters refined using      0 restraints
END
WGHT      0.0328      0.1774
REM Highest difference peak  0.543,  deepest hole -0.435,  1-sigma level  0.082
Q1    1  -1.0930  0.7902  0.0594  11.00000  0.05    0.54
Q2    1  -1.1429  0.7870 -0.0706  11.00000  0.05    0.49
Q3    1  -0.9929  0.7985  0.0283  11.00000  0.05    0.43
Q4    1  -0.9907  0.7785 -0.0409  11.00000  0.05    0.41
Q5    1  -1.0042  0.7760 -0.1398  11.00000  0.05    0.41
Q6    1  -0.4999  0.7045 -0.3289  11.00000  0.05    0.39
Q7    1  -0.7800  0.7594 -0.1941  11.00000  0.05    0.38
Q8    1  -0.6485  0.6779 -0.2015  11.00000  0.05    0.37
Q9    1  -0.8515  0.8342 -0.1592  11.00000  0.05    0.34
Q10   1  -0.6180  0.6990 -0.4826  11.00000  0.05    0.33
Q11   1  -0.3622  0.7349 -0.3951  11.00000  0.05    0.33
Q12   1  -1.2938  0.7882 -0.0457  11.00000  0.05    0.32
Q13   1  -0.7458  0.6472 -0.1503  11.00000  0.05    0.31
Q14   1  -1.2932  0.7815  0.0202  11.00000  0.05    0.30
Q15   1  -1.1254  0.6276  0.0030  11.00000  0.05    0.30
Q16   1  -0.9509  0.6806 -0.0903  11.00000  0.05    0.30
Q17   1  -0.6349  0.7033 -0.2806  11.00000  0.05    0.29
Q18   1  -0.9484  0.8169 -0.1009  11.00000  0.05    0.29
Q19   1  -1.3152  0.6393 -0.0630  11.00000  0.05    0.27
Q20   1  -0.3665  0.5563 -0.3296  11.00000  0.05    0.27
;
