# Supplementary material for: N-(4-Bromo­phen­yl)acetamide: a new polymorph
Source: Acta Crystallogr Sect E Struct Rep Online. 2013 Feb 28;69(Pt 3):o461. doi: 10.1107/S1600536813005448 (PMC3588444; doi:10.1107/S1600536813005448)
Supplement: Supplementary file 2 [file e-69-0o461-Isup2.hkl]

# 
# h,k,l, Fc-squared, Fo-squared, sigma(Fo-squared) and status flag 
# 
data_I
_shelx_title ' ybn-35-new in P2(1)/n New: P21/c' 
_shelx_refln_list_code          4 
_shelx_F_calc_maximum      185.70 
_exptl_crystal_F_000       424.00 
_reflns_d_resolution_high  0.6643 
 
loop_ 
 _symmetry_equiv_pos_as_xyz 
 'x, y, z' 
 '-x, y+1/2, -z+1/2' 
 '-x, -y, -z' 
 'x, -y-1/2, z-1/2' 
 
_cell_length_a     6.7250 
_cell_length_b     9.3876 
_cell_length_c    14.4434 
_cell_angle_alpha  90.000 
_cell_angle_beta  117.750 
_cell_angle_gamma  90.000 
 
_shelx_F_squared_multiplier     1.000 
 
loop_ 
 _refln_index_h 
 _refln_index_k 
 _refln_index_l 
 _refln_F_squared_calc 
 _refln_F_squared_meas 
 _refln_F_squared_sigma 
 _refln_observed_status 
   1   0   0     3844.14     3902.41     27.81 o 
   2   0   0     1020.14     1004.42     20.72 o 
   3   0   0     4775.41     4598.54     43.91 o 
   4   0   0     3945.38     3944.30     47.61 o 
   5   0   0      645.14      627.11     22.36 o 
   6   0   0       27.07       20.27      9.04 o 
   7   0   0     1176.23     1213.03     35.93 o 
   8   0   0      301.70      295.34     69.23 o 
   1   1   0       56.22       61.22      2.16 o 
   2   1   0     9259.84     8993.49     72.76 o 
   3   1   0     1099.33     1069.98     14.33 o 
   4   1   0        2.21        0.09      3.98 o 
   5   1   0     2158.17     2258.63     27.54 o 
   6   1   0     1157.06     1204.31     22.91 o 
   7   1   0      457.70      447.80     20.46 o 
   8   1   0       72.56       41.27     11.58 o 
   0   2   0    32338.77    35003.53     79.36 o 
   1   2   0     4688.79     5110.67     36.65 o 
   2   2   0      585.75      621.50     17.80 o 
   3   2   0     2695.62     2629.03     24.15 o 
   4   2   0     2353.26     2331.63     24.77 o 
   5   2   0      598.78      622.04     16.48 o 
   6   2   0        2.70        5.55      7.58 o 
   7   2   0      445.63      451.66     19.48 o 
   8   2   0      159.88      163.03     13.44 o 
   1   3   0     5159.13     5593.09     73.88 o 
   2   3   0     3623.49     3584.87     41.29 o 
   3   3   0      999.84     1002.71     17.12 o 
   4   3   0       30.65       33.82      5.55 o 
   5   3   0      974.87     1024.89     23.42 o 
   6   3   0      579.67      609.58     20.92 o 
   7   3   0      339.00      353.66     18.29 o 
   8   3   0        7.08        7.00     10.35 o 
   0   4   0       20.26       54.07      9.36 o 
   1   4   0     2447.18     2701.22     28.05 o 
   2   4   0        6.06        9.45      2.82 o 
   3   4   0      475.54      436.37      9.14 o 
   4   4   0      230.18      224.55      9.99 o 
   5   4   0      420.82      411.42     14.52 o 
   6   4   0       56.09       57.83      9.23 o 
   7   4   0       10.54       -3.27      8.67 o 
   8   4   0       33.05       33.80     10.27 o 
   1   5   0      954.57     1142.28     14.18 o 
   2   5   0      290.81      271.63      9.89 o 
   3   5   0      350.29      375.77     10.54 o 
   4   5   0       10.62        8.52      5.02 o 
   5   5   0      276.72      283.98     12.64 o 
   6   5   0       13.92        3.17     10.20 o 
   7   5   0       51.67       57.57     10.33 o 
   8   5   0       32.45       17.84     23.34 o 
   0   6   0      239.68      280.04     10.06 o 
   1   6   0      137.92      150.06      5.14 o 
   2   6   0       12.81       13.76      3.04 o 
   3   6   0        3.83       15.24      6.43 o 
   4   6   0       75.70       92.28      7.60 o 
   5   6   0       28.30       17.18      8.08 o 
   6   6   0        9.39        6.21      8.87 o 
   7   6   0        4.56       15.11     10.27 o 
   1   7   0       99.24      102.65      4.75 o 
   2   7   0       65.97       58.14      4.31 o 
   3   7   0      248.05      234.18     11.81 o 
   4   7   0        7.08       20.93      8.31 o 
   5   7   0        7.47       10.21     11.41 o 
   6   7   0       29.91       21.29     10.19 o 
   7   7   0        0.39       13.37     10.92 o 
   0   8   0      109.91      119.88     11.10 o 
   1   8   0      416.72      445.58     11.74 o 
   2   8   0      282.32      273.12     11.59 o 
   3   8   0      146.07      123.29      9.62 o 
   4   8   0       85.85       99.56     14.86 o 
   5   8   0      202.90      201.26     18.34 o 
   6   8   0        0.26        5.22     19.26 o 
   7   8   0       22.09       49.49     24.89 o 
   1   9   0      190.58      177.87     10.49 o 
   2   9   0      254.64      273.44     12.83 o 
   3   9   0     1128.84     1070.37     36.76 o 
   4   9   0        4.06        2.40      9.26 o 
   5   9   0       35.86        9.37      9.89 o 
   6   9   0        5.91      -12.63     12.63 o 
   0  10   0      142.39      151.30     12.27 o 
   1  10   0      564.44      558.29     22.19 o 
   2  10   0      425.37      434.32     20.86 o 
   3  10   0      356.79      343.56     16.86 o 
   4  10   0      182.67      198.58     16.04 o 
   5  10   0      311.90      293.82     20.10 o 
   1  11   0      166.96      183.76     15.44 o 
   2  11   0      257.76      284.05     22.11 o 
   3  11   0      248.26      226.89     24.71 o 
   4  11   0       22.50       25.33     12.57 o 
   5  11   0       10.36       -9.08     24.23 o 
   0  12   0      118.68      142.06     25.19 o 
   1  12   0       86.81       64.19     13.71 o 
   2  12   0        2.60       -2.88     11.24 o 
   3  12   0      220.77      231.58     30.24 o 
   4  12   0      291.08      333.47     46.85 o 
   1  13   0      110.27      107.15     14.01 o 
   2  13   0      241.62      242.00     23.14 o 
   3  13   0        1.50        1.16     21.19 o 
  -8   1   1        8.34        0.61      9.35 o 
  -7   1   1       18.36       16.20      7.71 o 
  -6   1   1        2.39        0.56      5.50 o 
  -5   1   1      119.21      104.48      6.71 o 
  -4   1   1       45.93       53.15      3.84 o 
  -3   1   1      740.36      730.84     11.27 o 
  -2   1   1      282.08      309.93      5.68 o 
  -1   1   1     1330.63     1334.56     14.03 o 
   1   1   1       38.01       57.00      3.36 o 
   2   1   1      590.60      593.83      9.62 o 
   3   1   1       14.52       22.11      3.78 o 
   4   1   1      452.98      443.00     11.91 o 
   5   1   1        6.29        7.82      4.93 o 
   6   1   1        0.68       -0.63      6.94 o 
   7   1   1       54.04       40.74      9.92 o 
   8   1   1        2.88       21.16     11.68 o 
  -8   2   1       44.54       28.19     10.32 o 
  -7   2   1      158.90      165.73     13.06 o 
  -6   2   1     1154.57     1182.26     23.84 o 
  -5   2   1      291.62      293.97     10.14 o 
  -4   2   1       65.63       58.89      4.93 o 
  -3   2   1     1671.40     1685.76     15.99 o 
  -2   2   1      334.33      300.75      6.19 o 
  -1   2   1     1528.04     1659.51     14.29 o 
   0   2   1      353.82      357.03      4.44 o 
   1   2   1    11243.10    11481.40     51.95 o 
   2   2   1     3959.45     4014.19     29.44 o 
   3   2   1      332.66      272.20      9.72 o 
   4   2   1      109.71      111.08      8.99 o 
   5   2   1      157.40      152.99     10.66 o 
   6   2   1      249.98      231.11     13.94 o 
   7   2   1      118.44      106.41     12.17 o 
   8   2   1        3.43       11.08     10.53 o 
  -8   3   1       77.36       97.86     12.61 o 
  -7   3   1        9.62       17.47      8.80 o 
  -6   3   1        3.49        6.18      7.70 o 
  -5   3   1      687.87      693.34     16.49 o 
  -4   3   1     1019.10     1005.14     18.46 o 
  -3   3   1     2852.62     2976.33     22.40 o 
  -2   3   1        9.51       12.41      2.64 o 
  -1   3   1     2809.78     3063.85     18.81 o 
   0   3   1     6296.14     6710.11     47.33 o 
   1   3   1     2387.21     2417.96     19.56 o 
   2   3   1      360.53      437.91      9.39 o 
   3   3   1      257.72      225.57      9.20 o 
   4   3   1     2051.65     2108.37     30.38 o 
   5   3   1      179.34      180.38     11.69 o 
   6   3   1        1.02        6.70      7.95 o 
   7   3   1      302.47      301.01     17.54 o 
   8   3   1       83.30       96.99     18.27 o 
  -8   4   1        0.47       -1.47      9.64 o 
  -7   4   1      276.42      285.26     20.60 o 
  -6   4   1     1283.32     1320.14     28.91 o 
  -5   4   1      654.27      678.63     17.44 o 
  -4   4   1        1.64        2.84      4.85 o 
  -3   4   1     2836.50     2884.03     24.56 o 
  -2   4   1     3367.60     3365.58     27.23 o 
  -1   4   1      656.33      587.54      6.86 o 
   0   4   1        8.07       12.48      1.53 o 
   1   4   1     4931.28     5187.43     34.43 o 
   2   4   1     3286.21     3174.75     23.35 o 
   3   4   1      929.83      935.88     16.64 o 
   4   4   1       52.80       44.94      6.92 o 
   5   4   1      507.30      492.20     16.30 o 
   6   4   1      332.13      347.01     15.70 o 
   7   4   1      123.95      117.01     11.94 o 
   8   4   1        0.40       13.09     21.41 o 
  -8   5   1      148.05      148.54     15.46 o 
  -7   5   1      312.70      346.37     16.86 o 
  -6   5   1        0.96       -2.14      7.08 o 
  -5   5   1      334.95      340.39     13.15 o 
  -4   5   1     2467.29     2501.69     39.92 o 
  -3   5   1     2286.37     2315.25     25.97 o 
  -2   5   1      182.38      203.07      6.02 o 
  -1   5   1     2611.73     2784.82     18.23 o 
   0   5   1     8774.41     9222.66     49.38 o 
   1   5   1     2826.51     3024.20     21.06 o 
   2   5   1       58.36       73.74      4.45 o 
   3   5   1     2210.72     2192.14     34.14 o 
   4   5   1     1940.91     1968.84     28.11 o 
   5   5   1      859.97      891.14     23.40 o 
   6   5   1       19.11       14.78      8.43 o 
   7   5   1      241.30      233.42     17.26 o 
  -8   6   1       12.19       45.29     27.26 o 
  -7   6   1      156.24      148.78     15.08 o 
  -6   6   1      669.70      690.99     27.58 o 
  -5   6   1      582.21      621.22     20.45 o 
  -4   6   1      444.73      433.07     13.09 o 
  -3   6   1     1043.34     1046.12     21.21 o 
  -2   6   1     4706.95     4636.66     52.36 o 
  -1   6   1      756.26      730.56      9.99 o 
   0   6   1       21.84       22.96      2.69 o 
   1   6   1     2436.27     2562.47     20.60 o 
   2   6   1     2214.69     2097.96     32.43 o 
   3   6   1      705.66      755.06     15.62 o 
   4   6   1       42.07       50.13      8.12 o 
   5   6   1      273.38      279.76     15.38 o 
   6   6   1      185.24      216.32     17.30 o 
   7   6   1      113.49      107.34     13.91 o 
  -7   7   1      277.39      257.37     17.56 o 
  -6   7   1        8.29       17.18      9.46 o 
  -5   7   1       13.72       25.78      7.77 o 
  -4   7   1     2071.79     2274.61     44.28 o 
  -3   7   1     1005.58      944.86     24.80 o 
  -2   7   1        3.24        3.85      3.32 o 
  -1   7   1     1640.13     1703.50     20.30 o 
   0   7   1     2680.29     2838.81     27.28 o 
   1   7   1      645.78      695.98     15.96 o 
   2   7   1       11.96       12.24      3.57 o 
   3   7   1     1528.74     1507.13     45.51 o 
   4   7   1     1093.33     1097.45     25.64 o 
   5   7   1      977.01      992.21     27.15 o 
   6   7   1       95.22      111.94     12.91 o 
   7   7   1       29.89       51.66     14.17 o 
  -7   8   1       43.45       36.12     11.62 o 
  -6   8   1      161.36      195.56     16.78 o 
  -5   8   1      360.77      388.57     19.74 o 
  -4   8   1      263.63      240.38     22.67 o 
  -3   8   1      199.47      177.55     10.81 o 
  -2   8   1     2142.87     2231.67     34.05 o 
  -1   8   1     1248.63     1320.46     20.12 o 
   0   8   1       40.19       42.42      5.78 o 
   1   8   1      717.49      738.25     15.12 o 
   2   8   1     1360.01     1387.87     24.97 o 
   3   8   1      287.48      317.21     13.37 o 
   4   8   1       27.97        5.81      8.98 o 
   5   8   1      104.65      106.69     12.51 o 
   6   8   1      147.84      165.03     17.22 o 
   7   8   1       54.23       15.99     20.65 o 
  -6   9   1        8.79       -6.63     11.11 o 
  -5   9   1       56.04       53.59     10.82 o 
  -4   9   1      420.77      443.85     30.67 o 
  -3   9   1       88.52       82.73      8.85 o 
  -2   9   1        7.32       16.59      6.86 o 
  -1   9   1      313.12      332.44     13.40 o 
   0   9   1      325.99      346.23     12.25 o 
   1   9   1       97.08      118.78     10.11 o 
   2   9   1       33.84       40.97      6.92 o 
   3   9   1      356.39      357.21     15.68 o 
   4   9   1      112.04       82.72     12.67 o 
   5   9   1      148.33      116.56     14.43 o 
   6   9   1       10.20      -15.05     15.05 o 
  -6  10   1        1.92        8.95     25.39 o 
  -5  10   1      105.03      111.05     14.51 o 
  -4  10   1       49.83       42.64     11.34 o 
  -3  10   1       53.14       49.46      9.37 o 
  -2  10   1      557.42      535.39     19.59 o 
  -1  10   1      236.27      252.87     15.28 o 
   0  10   1        0.09        1.09      4.93 o 
   1  10   1       48.82       66.29     11.21 o 
   2  10   1      182.15      171.76     14.08 o 
   3  10   1      254.73      264.71     23.56 o 
   4  10   1        1.38        1.40      9.52 o 
   5  10   1      119.10      117.32     14.87 o 
  -5  11   1      136.62      128.69     15.16 o 
  -4  11   1       13.40       32.82     12.39 o 
  -3  11   1       19.23       44.31     13.58 o 
  -2  11   1        0.33        4.63      9.58 o 
  -1  11   1        0.96       -9.22      9.22 o 
   0  11   1       77.87       83.20      9.38 o 
   1  11   1       23.87       51.63     11.52 o 
   2  11   1       42.49       41.01     12.43 o 
   3  11   1       52.76       58.93     10.57 o 
   4  11   1       22.79       14.73     18.97 o 
  -4  12   1      123.89      116.59     16.49 o 
  -3  12   1        2.12       12.29     11.23 o 
  -2  12   1        7.65        5.37     10.81 o 
  -1  12   1       28.59       34.07     10.11 o 
   0  12   1        4.38        3.98      9.04 o 
   1  12   1        8.20       22.31     11.82 o 
   2  12   1       16.07       19.73     10.42 o 
   3  12   1       45.03       35.41     11.48 o 
   4  12   1       17.19       -0.07     24.77 o 
  -3  13   1        5.57        4.39     22.25 o 
  -2  13   1        0.06       -2.59     11.50 o 
  -1  13   1        0.38        9.48      9.80 o 
   0  13   1        3.07        8.73     12.14 o 
   1  13   1        3.97        0.18     10.70 o 
   3  13   1        4.58       -9.97     23.38 o 
  -9   0   2       34.59       13.26     24.36 o 
  -8   0   2       91.09       87.35     22.35 o 
  -7   0   2      196.07      205.68     17.15 o 
  -6   0   2       17.54       15.63      7.26 o 
  -5   0   2     3401.27     3618.06    116.83 o 
  -4   0   2     7270.09     7488.24     72.46 o 
  -3   0   2     2777.78     2800.71     36.60 o 
  -2   0   2     1050.38     1053.93     18.93 o 
   1   0   2    34484.06    34131.61    482.27 o 
   2   0   2        4.68        1.76      3.88 o 
   3   0   2     3277.73     3251.73     42.82 o 
   4   0   2     1763.30     1700.95     35.49 o 
   5   0   2      594.43      603.76     29.53 o 
   6   0   2      147.10      126.27     14.65 o 
   7   0   2      159.45      200.22     25.21 o 
   8   0   2      521.19      552.39     52.71 o 
  -9   1   2      336.83      317.50     34.43 o 
  -8   1   2       19.31       13.32      8.09 o 
  -7   1   2      576.34      608.05     18.81 o 
  -6   1   2     2739.25     2817.30     37.54 o 
  -5   1   2      943.99      946.13     17.86 o 
  -4   1   2      441.07      475.81     10.58 o 
  -3   1   2     4107.29     4189.43     37.10 o 
  -2   1   2    10291.14    10349.75     36.17 o 
  -1   1   2     1309.54     1327.12     11.32 o 
   0   1   2     1740.45     1822.55     26.90 o 
   1   1   2    33408.58    33462.94    172.47 o 
   2   1   2     2419.29     2320.43     27.02 o 
   3   1   2     5110.52     5121.84     38.49 o 
   4   1   2      119.55      106.52      7.35 o 
   5   1   2      828.22      844.65     20.46 o 
   6   1   2      843.47      832.54     33.55 o 
   7   1   2      136.66      117.02     12.44 o 
   8   1   2       42.33       23.72     21.59 o 
  -9   2   2       48.06       10.63     22.40 o 
  -8   2   2      123.84      153.00     13.55 o 
  -7   2   2      115.50      137.72     10.61 o 
  -6   2   2       32.36       30.24      6.58 o 
  -5   2   2     1333.70     1345.24     18.30 o 
  -4   2   2     4608.35     4752.85     33.06 o 
  -3   2   2     1922.82     1871.96     16.64 o 
  -2   2   2       10.79       13.51      1.79 o 
  -1   2   2     8114.47     8428.42     35.37 o 
   0   2   2     4010.93     4171.40     33.83 o 
   1   2   2     6811.55     7134.46     24.18 o 
   2   2   2       86.77       70.71      4.84 o 
   3   2   2     1132.22     1047.16     19.60 o 
   4   2   2     1427.43     1466.44     26.36 o 
   5   2   2      312.63      309.71     14.29 o 
   6   2   2       89.59       78.29      9.69 o 
   7   2   2      135.83      167.06     16.02 o 
   8   2   2      240.09      234.22     26.93 o 
  -8   3   2        0.08       12.32      9.35 o 
  -7   3   2      139.90      159.50     12.69 o 
  -6   3   2     1449.71     1478.54     29.20 o 
  -5   3   2     1148.08     1177.73     22.09 o 
  -4   3   2        3.84       14.28      4.38 o 
  -3   3   2      752.20      710.76     10.93 o 
  -2   3   2     4201.54     4151.27     21.15 o 
  -1   3   2     2976.72     3153.66     18.46 o 
   0   3   2        4.64        4.09      1.30 o 
   1   3   2     3635.16     3748.66     19.72 o 
   2   3   2     6299.82     6440.20     49.64 o 
   3   3   2      817.20      843.72     17.86 o 
   4   3   2       98.81      102.12      9.36 o 
   5   3   2      337.92      346.14     15.57 o 
   6   3   2      670.78      710.12     23.58 o 
   7   3   2       55.41       77.25     12.93 o 
   8   3   2        1.66       24.75     16.63 o 
  -8   4   2      100.15      109.55     11.68 o 
  -7   4   2       83.87       93.45      9.74 o 
  -6   4   2      102.35      104.15     11.69 o 
  -5   4   2       30.10       29.00      6.14 o 
  -4   4   2     1466.22     1540.25     20.00 o 
  -3   4   2      193.58      180.40      5.57 o 
  -2   4   2      360.42      400.70     10.23 o 
  -1   4   2     1373.70     1369.09      9.90 o 
   0   4   2     5063.77     5424.29     23.03 o 
   1   4   2       34.60       34.59      3.78 o 
   2   4   2        7.82        5.48      3.20 o 
   3   4   2      103.78       87.02      6.21 o 
   4   4   2      544.34      553.81     15.71 o 
   5   4   2       15.05       10.29      6.72 o 
   6   4   2        8.23       18.96      8.52 o 
   7   4   2       42.38       57.28     16.06 o 
  -8   5   2        9.56        6.65     10.06 o 
  -7   5   2        9.61        4.61      8.34 o 
  -6   5   2      113.41      117.54      9.68 o 
  -5   5   2      231.63      232.55     11.86 o 
  -4   5   2       16.29       31.90      5.08 o 
  -3   5   2        7.73        6.59      2.62 o 
  -2   5   2      509.24      469.56      7.60 o 
  -1   5   2      194.07      178.13      4.09 o 
   0   5   2       60.52       54.30      2.68 o 
   1   5   2      129.41      141.68      7.33 o 
   2   5   2      919.62     1000.19     14.31 o 
   3   5   2        4.49        3.96      4.31 o 
   4   5   2        7.75        1.33      5.54 o 
   5   5   2       22.90       26.62      7.66 o 
   6   5   2      274.83      270.42     14.65 o 
   7   5   2        0.77       -3.48     11.43 o 
  -8   6   2        5.70       22.74     19.75 o 
  -7   6   2       60.13       55.10     13.89 o 
  -6   6   2        3.30       20.46      9.44 o 
  -5   6   2       41.86       42.12      6.68 o 
  -4   6   2       92.07       90.66      7.42 o 
  -3   6   2       97.91      112.68     14.29 o 
  -2   6   2       26.96       21.10      2.85 o 
  -1   6   2       17.39       13.32      1.97 o 
   0   6   2      758.24      836.20     13.78 o 
   1   6   2        3.89        4.31      2.55 o 
   2   6   2        1.54       -4.31      4.31 o 
   3   6   2       14.19       20.01      6.08 o 
   4   6   2        0.19       -0.83      7.11 o 
   5   6   2       15.45        6.45      8.79 o 
   6   6   2        2.39       22.86     10.41 o 
   7   6   2        2.38        2.68     11.39 o 
  -8   7   2       27.47        3.65     22.03 o 
  -7   7   2       20.61        0.54     10.45 o 
  -6   7   2       27.30       31.79     11.45 o 
  -5   7   2       34.20       51.65      8.88 o 
  -4   7   2       45.79       17.50      8.74 o 
  -3   7   2       61.81       49.07      6.08 o 
  -2   7   2      497.90      485.32     10.41 o 
  -1   7   2      438.74      474.80     14.32 o 
   0   7   2        0.92       -1.37      3.56 o 
   1   7   2      280.09      320.16      8.50 o 
   2   7   2      338.04      339.99     10.94 o 
   3   7   2        6.11       -3.67      6.79 o 
   4   7   2        7.60       12.39      8.15 o 
   5   7   2       51.60       53.73     14.63 o 
   6   7   2        8.54       -0.84     10.98 o 
   7   7   2        3.81      -22.04     24.53 o 
  -7   8   2       10.14        3.57     11.77 o 
  -6   8   2        0.09        3.22     10.41 o 
  -5   8   2       94.15       93.44     12.37 o 
  -4   8   2      118.44      108.20     15.11 o 
  -3   8   2       25.74       21.16      6.52 o 
  -2   8   2      391.60      392.34     14.77 o 
  -1   8   2       30.45       27.95      6.58 o 
   0   8   2      297.27      304.22     10.86 o 
   1   8   2        7.04       13.09      4.65 o 
   2   8   2        0.13        6.69      4.59 o 
   3   8   2      157.73      137.93      9.90 o 
   4   8   2      301.29      266.23     14.49 o 
   5   8   2        1.25      -10.97     10.97 o 
   6   8   2       66.53       67.85     13.29 o 
  -6   9   2       53.06       32.89     11.96 o 
  -5   9   2       86.58       80.11     23.99 o 
  -4   9   2       26.65       27.93     10.33 o 
  -3   9   2      149.73      156.01     10.67 o 
  -2   9   2     1974.45     1935.42     33.39 o 
  -1   9   2      894.21      935.48     25.83 o 
   0   9   2      159.85      173.03     13.21 o 
   1   9   2       34.56       40.35      7.19 o 
   2   9   2      633.18      627.91     26.26 o 
   3   9   2        7.49       -2.97      8.26 o 
   4   9   2       27.62        9.78     10.00 o 
   5   9   2      147.98      124.93     14.56 o 
  -6  10   2        8.96       11.84     11.38 o 
  -5  10   2       18.76       22.10     10.72 o 
  -4  10   2      321.75      327.22     35.88 o 
  -3  10   2       19.83       21.35      9.88 o 
  -2  10   2      107.83       90.21     14.52 o 
  -1  10   2        8.86        4.27      7.26 o 
   0  10   2      946.46      970.30     25.93 o 
   1  10   2       86.89       94.14     11.38 o 
   2  10   2        7.95       18.83      8.17 o 
   3  10   2      382.50      370.51     22.46 o 
   4  10   2      415.07      375.72     24.68 o 
   5  10   2       22.69       19.24     15.62 o 
  -5  11   2       24.78       32.47     11.79 o 
  -4  11   2       60.16       92.66     25.00 o 
  -3  11   2      297.66      289.26     17.09 o 
  -2  11   2      634.38      585.01     24.96 o 
  -1  11   2      355.96      359.34     19.11 o 
   0  11   2        8.22       12.66      8.41 o 
   1  11   2       37.14       37.01     10.01 o 
   2  11   2      253.43      247.87     19.25 o 
   3  11   2        3.38      -11.67     19.56 o 
   4  11   2        5.88        5.37     14.77 o 
  -4  12   2      137.12      178.20     18.79 o 
  -3  12   2      115.22       98.97     16.57 o 
  -2  12   2        9.60       10.04     17.60 o 
  -1  12   2      306.37      316.89     16.80 o 
   0  12   2      290.14      294.71     19.40 o 
   1  12   2       47.69       50.40     13.10 o 
   2  12   2        0.05      -11.00     11.00 o 
   3  12   2      140.41      142.22     17.77 o 
  -3  13   2      185.09      262.64     42.96 o 
  -2  13   2       35.33       30.47     13.62 o 
  -1  13   2       67.77       68.24     12.74 o 
   0  13   2       43.06       52.88     12.03 o 
   1  13   2       81.79       74.85     12.95 o 
  -9   1   3       16.15       -1.68     12.06 o 
  -8   1   3       85.45       69.00      9.45 o 
  -7   1   3       50.31       43.86      7.30 o 
  -6   1   3      227.04      228.41     10.41 o 
  -5   1   3      280.73      282.95     11.02 o 
  -4   1   3      288.51      281.82      9.19 o 
  -3   1   3      321.82      335.53      7.81 o 
  -2   1   3       71.34       73.42      3.17 o 
  -1   1   3      376.49      386.80      6.89 o 
   0   1   3      569.10      607.45      7.33 o 
   1   1   3      361.03      390.67      8.62 o 
   2   1   3      871.05      861.22     15.60 o 
   3   1   3       20.39       19.72      5.23 o 
   4   1   3       56.55       49.05      7.98 o 
   5   1   3       35.50       26.44      8.15 o 
   6   1   3        1.70        1.69      9.37 o 
   7   1   3       10.84        8.72     10.99 o 
  -9   2   3       97.79      111.67     17.19 o 
  -8   2   3        9.31       13.06      8.91 o 
  -7   2   3       15.66       12.93      6.87 o 
  -6   2   3      117.11      118.01      9.20 o 
  -5   2   3     1483.60     1498.48     22.57 o 
  -4   2   3      298.92      288.77      8.42 o 
  -3   2   3       45.06       36.99      4.02 o 
  -2   2   3     7994.23     8231.14     31.46 o 
  -1   2   3      552.23      536.90      7.58 o 
   0   2   3      312.02      347.28      5.17 o 
   1   2   3      155.72      151.86      4.56 o 
   2   2   3     5608.16     5771.53     32.94 o 
   3   2   3     1351.02     1357.00     23.42 o 
   4   2   3       14.41        8.23      6.24 o 
   5   2   3      402.48      397.07     18.55 o 
   6   2   3       73.55       65.37     11.50 o 
   7   2   3       23.83       31.90     11.52 o 
   8   2   3        4.63       31.53     24.67 o 
  -9   3   3       53.65       39.64     27.67 o 
  -8   3   3      307.47      330.39     17.89 o 
  -7   3   3      278.06      286.67     15.34 o 
  -6   3   3      306.27      328.56     13.62 o 
  -5   3   3     1572.59     1624.14     22.15 o 
  -4   3   3     2430.86     2442.94     27.67 o 
  -3   3   3     1183.98     1114.16     13.69 o 
  -2   3   3      453.04      462.67      7.95 o 
  -1   3   3     1152.84     1167.26      9.22 o 
   0   3   3     3275.34     3406.72     27.11 o 
   1   3   3      401.46      396.16      6.75 o 
   2   3   3     1418.48     1520.72     21.34 o 
   3   3   3      762.01      736.03     17.55 o 
   4   3   3      556.97      573.07     17.87 o 
   5   3   3      155.75      152.66     12.96 o 
   6   3   3        3.19       -0.93     11.68 o 
   7   3   3       37.66       51.95     12.56 o 
  -9   4   3      155.74      141.69     30.95 o 
  -8   4   3       18.94       16.35      9.13 o 
  -7   4   3      159.83      159.68     11.32 o 
  -6   4   3      559.96      559.33     18.42 o 
  -5   4   3      881.45      874.85     20.57 o 
  -4   4   3       10.81       11.09      4.97 o 
  -3   4   3     1695.18     1761.60     18.56 o 
  -2   4   3     9436.52     9649.06     40.79 o 
  -1   4   3     2284.85     2458.61     13.96 o 
   0   4   3      387.46      421.07      9.21 o 
   1   4   3     2194.10     2183.15     16.64 o 
   2   4   3     3831.94     4036.41     40.06 o 
   3   4   3     1456.79     1465.17     42.23 o 
   4   4   3        3.73        3.92     11.24 o 
   5   4   3      603.26      646.17     25.17 o 
   6   4   3      380.47      373.94     18.37 o 
   7   4   3       16.22       18.90     10.33 o 
  -8   5   3      292.61      291.23     18.80 o 
  -7   5   3      223.38      237.14     13.55 o 
  -6   5   3        3.63        0.15      6.84 o 
  -5   5   3     1843.54     1868.79     30.79 o 
  -4   5   3     2367.52     2382.71     26.64 o 
  -3   5   3      831.44      766.67     14.22 o 
  -2   5   3        4.37        3.77      1.72 o 
  -1   5   3     2536.71     2481.32     12.94 o 
   0   5   3     3532.61     3483.69     18.57 o 
   1   5   3     3021.58     3121.99     32.62 o 
   2   5   3      241.34      253.80      7.39 o 
   3   5   3     1217.23     1210.79     23.72 o 
   4   5   3     1197.62     1224.12     25.83 o 
   5   5   3      152.20      152.59     10.96 o 
   6   5   3        4.86       -5.95     11.03 o 
   7   5   3       66.42       58.36     17.83 o 
  -8   6   3        1.23       -2.39     11.72 o 
  -7   6   3      377.22      403.53     20.60 o 
  -6   6   3     1055.53     1123.15     24.57 o 
  -5   6   3      370.36      354.69     14.13 o 
  -4   6   3      192.51      196.22     10.73 o 
  -3   6   3     4062.13     3995.60     85.07 o 
  -2   6   3     2610.40     2666.92     19.27 o 
  -1   6   3     2111.57     2194.56     18.92 o 
   0   6   3      253.63      285.86      4.95 o 
   1   6   3     2050.46     2069.94     22.35 o 
   2   6   3     1735.89     1762.57     23.74 o 
   3   6   3      760.46      758.53     19.80 o 
   4   6   3      116.47      116.49     10.31 o 
   5   6   3      448.98      470.50     20.33 o 
   6   6   3      424.45      427.95     25.55 o 
   7   6   3        5.67       13.18     22.44 o 
  -8   7   3      299.51      296.82     29.10 o 
  -7   7   3       65.27       66.30     13.16 o 
  -6   7   3       17.01       31.43      9.94 o 
  -5   7   3      664.12      700.40     27.21 o 
  -4   7   3      839.63      805.84     21.93 o 
  -3   7   3      490.39      493.01     13.98 o 
  -2   7   3       36.60       38.16      7.49 o 
  -1   7   3     3136.21     3259.07     26.37 o 
   0   7   3     2615.05     2569.66     30.39 o 
   1   7   3     1237.74     1269.83     20.04 o 
   2   7   3       44.86       36.57      5.09 o 
   3   7   3      458.42      462.24     17.96 o 
   4   7   3      663.85      691.62     22.13 o 
   5   7   3      117.61      139.90     14.86 o 
   6   7   3       13.61       10.29     13.23 o 
  -7   8   3       95.81       94.92     18.34 o 
  -6   8   3      701.17      737.94     41.49 o 
  -5   8   3      152.29      172.58     24.93 o 
  -4   8   3      177.48      144.63     13.34 o 
  -3   8   3     1785.90     1652.82     34.69 o 
  -2   8   3      384.53      377.67     14.37 o 
  -1   8   3      868.92      929.69     18.10 o 
   0   8   3        8.76        9.01      5.18 o 
   1   8   3      590.71      575.87     15.47 o 
   2   8   3      746.56      727.19     22.89 o 
   3   8   3      282.94      270.51     14.81 o 
   4   8   3      116.76       86.04     12.52 o 
   5   8   3      160.33      156.51     19.10 o 
   6   8   3      193.38      202.66     18.27 o 
  -6   9   3        2.96       15.96     12.07 o 
  -5   9   3       70.46       49.13     11.81 o 
  -4   9   3      378.34      362.85     20.25 o 
  -3   9   3      121.00      114.74     10.05 o 
  -2   9   3       11.29       18.62      6.49 o 
  -1   9   3      874.73      923.35     22.29 o 
   0   9   3      788.37      769.12     23.66 o 
   1   9   3      165.94      171.56     11.02 o 
   2   9   3        0.14        2.22      7.12 o 
   3   9   3      160.46      137.04     14.99 o 
   4   9   3      223.82      240.81     19.77 o 
   5   9   3        6.05      -13.56     17.08 o 
  -6  10   3      121.86      134.82     17.12 o 
  -5  10   3        6.96       14.71     11.14 o 
  -4  10   3        0.48       10.50      8.81 o 
  -3  10   3       25.20       27.52      7.43 o 
  -2  10   3      158.47      135.72     12.80 o 
  -1  10   3      279.65      287.06     14.29 o 
   0  10   3        1.80       12.40      6.51 o 
   1  10   3      114.36      104.66     12.24 o 
   2  10   3       95.01       95.55     10.49 o 
   3  10   3        5.17       13.14     13.34 o 
   4  10   3        0.97       21.67     14.59 o 
   5  10   3        2.27        6.65     19.97 o 
  -5  11   3        8.66       13.31     10.25 o 
  -4  11   3      128.55      150.83     16.95 o 
  -3  11   3       81.59       88.05     10.85 o 
  -2  11   3       23.43       18.22      9.43 o 
  -1  11   3        0.68        8.26      7.52 o 
   0  11   3        5.56       -0.06      7.92 o 
   1  11   3       69.89       65.76     11.07 o 
   2  11   3        0.36      -10.46     13.27 o 
   3  11   3       27.10       24.86     15.28 o 
   4  11   3      117.45      116.04     21.44 o 
  -4  12   3       98.98      107.28     16.75 o 
  -3  12   3       20.29       20.44     11.92 o 
  -2  12   3        2.15        5.45      9.11 o 
  -1  12   3        6.52        7.13      7.81 o 
   0  12   3       39.18       39.00     10.62 o 
   1  12   3        0.74       -6.79     11.39 o 
   2  12   3        1.10      -12.10     12.10 o 
   3  12   3       27.16       16.54     40.18 o 
  -3  13   3       93.29      105.84     22.62 o 
  -2  13   3       28.00       30.22     11.98 o 
  -1  13   3       15.43       14.19     12.22 o 
   0  13   3       44.49       40.23     11.42 o 
   1  13   3       13.30       16.52     18.62 o 
  -9   0   4      128.98      123.68     16.39 o 
  -8   0   4     1072.13     1067.33     57.76 o 
  -7   0   4      159.29      182.58     21.05 o 
  -6   0   4        2.79       -5.61      7.89 o 
  -5   0   4     2770.75     2773.66     47.86 o 
  -4   0   4     8147.83     8558.81     75.41 o 
  -3   0   4    11441.66    11804.89     65.23 o 
  -2   0   4      258.78      253.28     13.06 o 
  -1   0   4     5457.28     5353.98     51.18 o 
   0   0   4     9866.54     9840.21     78.54 o 
   1   0   4     1191.72     1077.83     22.10 o 
   2   0   4      417.82      413.14     11.99 o 
   3   0   4     1718.33     1700.94     27.85 o 
   4   0   4     4579.86     4746.08     77.30 o 
   5   0   4      152.63      140.14     15.34 o 
   6   0   4       28.57       20.32     13.49 o 
   7   0   4      271.09      255.12     56.81 o 
  -9   1   4       49.37       52.75     12.93 o 
  -8   1   4       35.42       23.09      8.19 o 
  -7   1   4      670.85      706.76     29.75 o 
  -6   1   4     1457.56     1528.95     26.27 o 
  -5   1   4     1383.89     1324.64     23.01 o 
  -4   1   4     1195.99     1274.83     17.76 o 
  -3   1   4     3595.12     3548.53     24.32 o 
  -2   1   4     7966.82     8051.44     48.47 o 
  -1   1   4     6095.54     5985.87     25.77 o 
   0   1   4     1831.59     1894.80     12.67 o 
   1   1   4     1756.35     1598.89     17.16 o 
   2   1   4    12833.82    13456.58     81.92 o 
   3   1   4      222.90      209.19     11.78 o 
   4   1   4       34.53       36.45     10.37 o 
   5   1   4      342.48      350.96     17.96 o 
   6   1   4      351.10      352.89     17.85 o 
   7   1   4       27.82       20.79     11.46 o 
  -9   2   4       79.00       70.33     12.33 o 
  -8   2   4      767.99      822.48     25.44 o 
  -7   2   4      154.30      175.50     11.58 o 
  -6   2   4       47.11       58.66      8.58 o 
  -5   2   4     2896.70     2922.19     28.27 o 
  -4   2   4     4066.35     4249.51     77.36 o 
  -3   2   4     5060.18     5184.71     43.52 o 
  -2   2   4       56.38       60.62      3.69 o 
  -1   2   4     5831.11     5877.07     20.00 o 
   0   2   4     8966.50     8697.95     59.61 o 
   1   2   4      488.75      480.56      9.31 o 
   2   2   4      617.03      624.00     11.91 o 
   3   2   4     1146.81     1134.45     22.32 o 
   4   2   4     1649.14     1632.64     33.28 o 
   5   2   4      118.37      134.22     12.68 o 
   6   2   4       23.47       20.92      9.92 o 
   7   2   4      266.29      272.76     17.77 o 
  -9   3   4       20.28       27.13     12.86 o 
  -8   3   4        6.14       -9.64      9.64 o 
  -7   3   4      110.23      106.85     11.23 o 
  -6   3   4      712.26      737.07     18.91 o 
  -5   3   4      984.71      937.96     19.34 o 
  -4   3   4       90.74       82.15      5.56 o 
  -3   3   4     2378.89     2423.71     20.90 o 
  -2   3   4     1502.55     1378.58     13.83 o 
  -1   3   4      894.03      837.90      8.41 o 
   0   3   4        8.69        9.48      1.70 o 
   1   3   4     2149.69     2050.10     16.39 o 
   2   3   4     3665.01     3835.45     30.17 o 
   3   3   4     1572.89     1516.56     25.89 o 
   4   3   4        0.59       -2.73      7.92 o 
   5   3   4      355.39      371.68     18.96 o 
   6   3   4       94.03      120.47     15.92 o 
   7   3   4       57.59       72.27     13.51 o 
  -9   4   4       16.81        2.04     14.52 o 
  -8   4   4       70.22       60.35      9.38 o 
  -7   4   4       54.24       37.25      8.41 o 
  -6   4   4       90.20       78.30     10.21 o 
  -5   4   4     1304.51     1319.20     24.04 o 
  -4   4   4     1024.18      975.55     15.39 o 
  -3   4   4     1021.32     1124.18     15.78 o 
  -2   4   4       13.00       15.42      1.83 o 
  -1   4   4     1942.21     2075.91     18.41 o 
   0   4   4     1726.36     1736.46     13.60 o 
   1   4   4      455.68      445.28      7.62 o 
   2   4   4       48.80       51.32      4.87 o 
   3   4   4      438.58      432.31     14.43 o 
   4   4   4       28.94       19.86     14.43 o 
   5   4   4       11.42       23.14      8.00 o 
   6   4   4       22.45       18.78      9.24 o 
   7   4   4      143.10      131.35     14.19 o 
  -8   5   4        7.14       -5.25      9.15 o 
  -7   5   4       57.14       55.07      8.58 o 
  -6   5   4      185.54      200.05     11.89 o 
  -5   5   4       78.58       96.86      9.32 o 
  -4   5   4      400.95      411.21     10.58 o 
  -3   5   4      117.70      117.17      5.47 o 
  -2   5   4        5.74        7.40      1.92 o 
  -1   5   4       83.68       72.97      2.98 o 
   0   5   4       45.91       47.60      2.42 o 
   1   5   4     1575.48     1550.19     15.51 o 
   2   5   4       36.79       33.94      4.68 o 
   3   5   4      389.65      386.69     13.90 o 
   4   5   4        0.41        2.83      6.52 o 
   5   5   4       54.03       33.59      8.51 o 
   6   5   4        3.52      -10.87     11.60 o 
   7   5   4       30.52       23.71     24.94 o 
  -8   6   4      123.49      105.99     13.15 o 
  -7   6   4       11.04       25.41      9.45 o 
  -6   6   4       22.40       34.01     10.82 o 
  -5   6   4       47.95       67.43      8.52 o 
  -4   6   4        9.56       12.41      6.04 o 
  -3   6   4      106.33      120.84      5.65 o 
  -2   6   4        6.81        5.41      2.38 o 
  -1   6   4      254.49      240.66      4.76 o 
   0   6   4       35.70       35.00      2.66 o 
   1   6   4      248.21      261.56      8.80 o 
   2   6   4      214.75      202.30      8.81 o 
   3   6   4        0.18        4.09      9.61 o 
   4   6   4        5.45       -1.42      8.92 o 
   5   6   4       31.35       24.06     10.39 o 
   6   6   4        0.86        4.49     11.09 o 
  -8   7   4       15.41       -0.89     13.11 o 
  -7   7   4       22.01       43.17     10.40 o 
  -6   7   4        5.28       20.77     11.31 o 
  -5   7   4       17.31        5.02     10.23 o 
  -4   7   4       60.81       57.11      8.53 o 
  -3   7   4       56.34       62.04      6.65 o 
  -2   7   4      145.29      150.90      8.95 o 
  -1   7   4       16.99       20.18      3.47 o 
   0   7   4      588.47      590.84     14.01 o 
   1   7   4       28.01       33.91      4.44 o 
   2   7   4       71.04       75.99      6.90 o 
   3   7   4       52.37       41.55      8.00 o 
   4   7   4        7.90       19.87      9.26 o 
   5   7   4       13.99       17.71     10.56 o 
   6   7   4       11.78        7.19     11.31 o 
  -7   8   4       56.60       51.52     18.31 o 
  -6   8   4       49.41       61.38     28.85 o 
  -5   8   4       77.76       46.34     12.88 o 
  -4   8   4      448.52      414.25     21.34 o 
  -3   8   4       10.82       14.69      6.13 o 
  -2   8   4       63.56       64.96      7.51 o 
  -1   8   4     1793.63     1766.39     26.69 o 
   0   8   4      317.86      331.60     11.54 o 
   1   8   4        2.67       11.11      5.54 o 
   2   8   4       34.49       26.38      6.54 o 
   3   8   4      245.07      238.51     16.45 o 
   4   8   4       27.34       12.63     10.51 o 
   5   8   4       60.48       53.30     11.68 o 
   6   8   4       43.17       46.44     16.93 o 
  -7   9   4       37.77       42.78     45.98 o 
  -6   9   4      250.68      231.75     23.31 o 
  -5   9   4       24.88       21.92     10.45 o 
  -4   9   4        0.41       11.33     10.63 o 
  -3   9   4      168.91      179.22     11.87 o 
  -2   9   4      184.78      191.53     13.35 o 
  -1   9   4      234.46      247.29     12.44 o 
   0   9   4      242.89      239.40     12.38 o 
   1   9   4      710.16      662.03     20.08 o 
   2   9   4       25.86       23.35      8.05 o 
   3   9   4      163.69      131.58     17.31 o 
   4   9   4       45.94       36.55     13.98 o 
   5   9   4       36.43        9.99     19.06 o 
  -6  10   4        6.29       16.40     11.31 o 
  -5  10   4       77.93      107.89     18.17 o 
  -4  10   4      294.78      269.25     18.65 o 
  -3  10   4      137.61      131.56     11.54 o 
  -2  10   4       98.22       93.54     12.42 o 
  -1  10   4      933.27      911.32     24.57 o 
   0  10   4      408.38      405.59     16.60 o 
   1  10   4      226.64      237.09     18.45 o 
   2  10   4       10.11       10.75     10.96 o 
   3  10   4      169.35      162.28     24.77 o 
   4  10   4       60.10       97.41     16.69 o 
  -6  11   4      221.22      192.60     38.94 o 
  -5  11   4       84.76      102.84     13.65 o 
  -4  11   4        0.68       18.11     13.21 o 
  -3  11   4      354.22      346.58     20.64 o 
  -2  11   4      209.93      219.21     16.44 o 
  -1  11   4       83.72      101.92      9.51 o 
   0  11   4        1.37       13.73      9.01 o 
   1  11   4      349.62      294.13     18.87 o 
   2  11   4       56.83       41.86     12.04 o 
   3  11   4       76.00       66.35     14.50 o 
   4  11   4       77.70      112.38     22.08 o 
  -4  12   4       28.26       12.18     18.67 o 
  -3  12   4       81.56       68.61     12.65 o 
  -2  12   4        4.78       -1.01      8.96 o 
  -1  12   4      107.78      107.29     13.06 o 
   0  12   4      474.04      465.62     23.88 o 
   1  12   4      135.59      122.94     17.67 o 
   2  12   4        2.96       -8.17     11.32 o 
   3  12   4       20.06       60.21     39.76 o 
  -3  13   4      133.79      118.32     18.43 o 
  -2  13   4      231.42      235.51     16.65 o 
  -1  13   4       39.92       54.97     14.88 o 
   0  13   4       28.57       37.62     13.04 o 
   1  13   4        4.97        8.87     17.15 o 
  -9   1   5        9.29       11.72     14.28 o 
  -8   1   5      159.59      159.83     11.57 o 
  -7   1   5       46.06       45.43      8.47 o 
  -6   1   5       34.30       55.80      8.34 o 
  -5   1   5      368.12      361.74     11.06 o 
  -4   1   5      792.93      805.27     13.42 o 
  -3   1   5      221.75      270.42      6.33 o 
  -2   1   5      378.00      402.33      9.60 o 
  -1   1   5     2896.21     2907.62     25.70 o 
   0   1   5      579.41      577.94      9.94 o 
   1   1   5      303.48      277.54      7.96 o 
   2   1   5       88.69       81.54      5.59 o 
   3   1   5      682.57      699.05     15.95 o 
   4   1   5       32.56       24.11      7.79 o 
   5   1   5       24.44       24.91      9.28 o 
   6   1   5        1.18        8.24      9.93 o 
   7   1   5        3.85       -7.49     11.51 o 
  -9   2   5        7.80       -5.99     11.06 o 
  -8   2   5        0.19       21.93     11.66 o 
  -7   2   5      426.51      429.99     18.74 o 
  -6   2   5      279.11      291.47     13.61 o 
  -5   2   5       11.87       10.76      9.17 o 
  -4   2   5      117.33      131.88      7.05 o 
  -3   2   5     3148.52     3226.28     21.42 o 
  -2   2   5     1253.85     1226.44     16.98 o 
  -1   2   5     1613.22     1613.64     12.34 o 
   0   2   5       66.11       77.50      3.11 o 
   1   2   5      459.76      422.74     10.68 o 
   2   2   5       48.44       34.39      3.93 o 
   3   2   5      187.54      163.84      9.76 o 
   4   2   5        3.48        4.58      7.40 o 
   5   2   5      125.19      133.73     14.05 o 
   6   2   5      128.00      142.80     15.67 o 
   7   2   5        9.44       20.20     10.33 o 
  -9   3   5      113.96       98.19     16.61 o 
  -8   3   5      513.70      514.23     20.45 o 
  -7   3   5      172.20      162.06     17.23 o 
  -6   3   5      145.10      146.74     10.95 o 
  -5   3   5      966.10      966.80     17.67 o 
  -4   3   5     3721.39     3752.42     32.51 o 
  -3   3   5      226.44      200.45      6.33 o 
  -2   3   5       22.81       22.07      2.25 o 
  -1   3   5     8554.72     8943.74     28.29 o 
   0   3   5     2315.08     2263.25     21.62 o 
   1   3   5     1163.66     1128.17     14.17 o 
   2   3   5       13.82       10.04      3.29 o 
   3   3   5     2629.10     2647.88     35.31 o 
   4   3   5      704.23      664.56     23.26 o 
   5   3   5      148.55      144.07     13.45 o 
   6   3   5       22.26       39.51     11.24 o 
   7   3   5       30.68       51.62     17.99 o 
  -9   4   5       24.57       19.82     23.03 o 
  -8   4   5        1.95      -11.92     11.92 o 
  -7   4   5     1100.26     1120.35     32.32 o 
  -6   4   5     1281.66     1312.93     23.49 o 
  -5   4   5      130.33      120.42      6.83 o 
  -4   4   5      436.41      408.47     10.97 o 
  -3   4   5     2234.27     2273.59     22.32 o 
  -2   4   5     3115.18     3095.45     19.62 o 
  -1   4   5     2434.67     2527.56     21.54 o 
   0   4   5       88.69       87.50      3.74 o 
   1   4   5     2791.04     2662.26     19.75 o 
   2   4   5     1156.95     1166.77     24.17 o 
   3   4   5       26.25        5.13      5.41 o 
   4   4   5        6.54       -4.17      7.05 o 
   5   4   5      162.55      171.06     13.08 o 
   6   4   5      203.68      205.11     15.54 o 
   7   4   5       51.95       66.67     27.98 o 
  -9   5   5      176.71      168.68     24.60 o 
  -8   5   5      190.82      188.26     13.08 o 
  -7   5   5      224.89      242.98     14.39 o 
  -6   5   5        3.95       10.39      6.27 o 
  -5   5   5      604.68      590.34     15.26 o 
  -4   5   5     3655.84     3662.32     30.12 o 
  -3   5   5     2219.21     2213.95     34.29 o 
  -2   5   5      598.91      703.31     10.79 o 
  -1   5   5     2267.49     2301.69     17.49 o 
   0   5   5     3865.30     3866.98     34.60 o 
   1   5   5      913.88      824.07     15.52 o 
   2   5   5       32.73       46.39      5.37 o 
   3   5   5     1326.13     1373.76     33.24 o 
   4   5   5     1323.98     1295.76     32.27 o 
   5   5   5      136.24      129.61     14.41 o 
   6   5   5       37.77       24.91     13.22 o 
  -8   6   5       12.70       17.70     10.59 o 
  -7   6   5      641.04      631.80     32.75 o 
  -6   6   5      991.21     1033.09     31.05 o 
  -5   6   5      824.18      821.64     23.66 o 
  -4   6   5      760.40      737.67     14.51 o 
  -3   6   5      838.32      835.91     12.03 o 
  -2   6   5     4393.94     4406.36     29.54 o 
  -1   6   5      864.74      894.63     11.44 o 
   0   6   5      531.19      504.81      8.62 o 
   1   6   5     1945.59     1963.00     31.32 o 
   2   6   5     2011.06     2056.70     32.76 o 
   3   6   5       64.22       72.71      9.71 o 
   4   6   5        8.29        6.55      9.68 o 
   5   6   5      220.83      231.80     17.61 o 
   6   6   5      113.99       92.23     17.28 o 
  -8   7   5       50.59       70.96     12.64 o 
  -7   7   5      329.27      339.05     19.97 o 
  -6   7   5      109.86      117.07     14.80 o 
  -5   7   5      803.05      823.65     33.30 o 
  -4   7   5     1266.96     1221.88     24.21 o 
  -3   7   5     1831.48     1849.02     35.66 o 
  -2   7   5      520.37      519.50     14.14 o 
  -1   7   5      199.67      213.01      7.52 o 
   0   7   5     3575.53     3642.00     31.24 o 
   1   7   5      555.24      553.48     13.66 o 
   2   7   5       32.09       20.36      8.43 o 
   3   7   5      374.54      371.39     23.28 o 
   4   7   5      469.56      519.26     26.11 o 
   5   7   5       25.71       14.01     12.19 o 
   6   7   5        8.32       13.64     15.32 o 
  -7   8   5      103.14      130.94     19.13 o 
  -6   8   5      198.30      194.10     54.09 o 
  -5   8   5      706.25      665.86     30.06 o 
  -4   8   5       55.86       48.24      7.88 o 
  -3   8   5      225.83      214.63     10.72 o 
  -2   8   5     1792.69     1854.58     29.68 o 
  -1   8   5      100.36      103.81      6.82 o 
   0   8   5      161.49      158.82      8.88 o 
   1   8   5      434.50      441.99     12.15 o 
   2   8   5      925.69      964.98     49.02 o 
   3   8   5      242.36      264.96     28.25 o 
   4   8   5        0.32       -4.15      9.69 o 
   5   8   5      158.26      169.33     16.73 o 
  -7   9   5       82.48       69.44     27.03 o 
  -6   9   5       32.37       46.35     12.95 o 
  -5   9   5      452.69      425.82     23.03 o 
  -4   9   5      256.96      257.01     14.59 o 
  -3   9   5      427.96      431.80     19.98 o 
  -2   9   5      111.38      110.63     10.56 o 
  -1   9   5      172.36      174.74     10.90 o 
   0   9   5      893.41      890.38     23.18 o 
   1   9   5       61.94       63.65      7.95 o 
   2   9   5       58.17       66.85     13.01 o 
   3   9   5       81.89       78.47     21.17 o 
   4   9   5       59.51       46.85     13.26 o 
   5   9   5        7.14        6.46     20.09 o 
  -6  10   5       51.82       68.37     17.92 o 
  -5  10   5      117.42       89.80     13.64 o 
  -4  10   5       22.31       42.61     12.74 o 
  -3  10   5       66.94       68.71      9.17 o 
  -2  10   5      139.76      157.20     13.04 o 
  -1  10   5       89.20       97.60      9.92 o 
   0  10   5       44.97       49.03      9.79 o 
   1  10   5      124.79      113.55     19.28 o 
   2  10   5      183.45      204.44     15.63 o 
   3  10   5       56.90       59.57     16.64 o 
   4  10   5        1.44       -1.41     12.24 o 
  -6  11   5        4.92       13.46     14.76 o 
  -5  11   5       16.89       25.95     10.11 o 
  -4  11   5        2.58       13.22     11.30 o 
  -3  11   5        0.64        1.93      8.56 o 
  -2  11   5        5.81       21.16      8.88 o 
  -1  11   5      140.31      129.78     13.59 o 
   0  11   5        3.24       -0.18      7.10 o 
   1  11   5       16.56       20.11     10.30 o 
   2  11   5        5.96       23.81     10.96 o 
   3  11   5       12.48       47.27     13.48 o 
  -5  12   5       19.61       36.69     20.79 o 
  -4  12   5       29.62       22.07     30.40 o 
  -3  12   5       66.71       50.42      9.98 o 
  -2  12   5       13.97       11.91      9.30 o 
  -1  12   5       15.77       18.02      9.74 o 
   0  12   5       58.84       66.86     12.26 o 
   1  12   5        1.45       13.83     12.66 o 
   2  12   5        5.22       10.29     10.96 o 
  -3  13   5       73.08       58.92     13.71 o 
  -2  13   5       58.38       56.33     12.19 o 
  -1  13   5       10.02       21.25     12.88 o 
   0  13   5        0.18      -17.95     18.52 o 
   1  13   5       27.70       11.17     18.74 o 
  -9   0   6      364.84      343.47     29.57 o 
  -8   0   6      250.59      253.30     25.77 o 
  -7   0   6     1087.50     1039.62    102.35 o 
  -6   0   6      476.46      486.37     22.33 o 
  -5   0   6      857.60      829.13     20.78 o 
  -4   0   6     5364.48     4970.06     49.64 o 
  -3   0   6     1053.15     1016.99     20.19 o 
  -2   0   6      150.31      208.18     13.53 o 
  -1   0   6     4970.27     4516.93    132.89 o 
   0   0   6     7417.30     7599.10     86.76 o 
   1   0   6     1153.26     1049.67     26.32 o 
   2   0   6       72.82       65.83     10.22 o 
   3   0   6     2784.57     2900.04     67.19 o 
   4   0   6      503.87      503.79     28.49 o 
   5   0   6      819.12      781.64     38.31 o 
   6   0   6        8.96       -8.42     15.54 o 
  -9   1   6      284.60      286.48     26.66 o 
  -8   1   6       32.78       14.11      9.33 o 
  -7   1   6     1317.30     1358.46     37.91 o 
  -6   1   6     2232.27     2316.94     44.39 o 
  -5   1   6     1698.97     1729.40     22.33 o 
  -4   1   6      740.37      738.63     12.27 o 
  -3   1   6     8727.70     9064.17     39.49 o 
  -2   1   6    12636.45    12902.86     69.73 o 
  -1   1   6     1488.45     1416.38     10.67 o 
   0   1   6      365.74      384.01     10.05 o 
   1   1   6     6758.52     6692.33     46.81 o 
   2   1   6     1828.54     1744.84     21.65 o 
   3   1   6      791.93      790.72     16.18 o 
   4   1   6      291.70      261.93     15.51 o 
   5   1   6      566.25      570.77     26.53 o 
   6   1   6      104.76      105.41     13.59 o 
  -9   2   6      190.25      196.28     14.88 o 
  -8   2   6      282.06      297.35     20.59 o 
  -7   2   6      859.61      887.09     25.50 o 
  -6   2   6      167.53      173.06     12.41 o 
  -5   2   6     1701.54     1725.04     21.65 o 
  -4   2   6     5170.41     4967.54     30.89 o 
  -3   2   6      870.09      854.32     12.36 o 
  -2   2   6       31.97       47.92      3.10 o 
  -1   2   6     1693.40     1509.49     15.99 o 
   0   2   6     5211.36     5265.56     24.10 o 
   1   2   6     1073.74      998.24     15.97 o 
   2   2   6      155.04      133.81      6.87 o 
   3   2   6     2216.47     2310.96     38.20 o 
   4   2   6      500.06      489.02     20.16 o 
   5   2   6      270.25      255.38     17.12 o 
   6   2   6        8.16       27.74     13.57 o 
  -9   3   6      149.69      181.69     21.86 o 
  -8   3   6       11.84       -0.83      8.74 o 
  -7   3   6      280.51      290.17     15.62 o 
  -6   3   6      378.12      365.23     12.76 o 
  -5   3   6      321.92      308.22     11.26 o 
  -4   3   6      110.09      122.69     10.03 o 
  -3   3   6     1552.97     1466.89     18.44 o 
  -2   3   6     6303.41     6557.24     33.96 o 
  -1   3   6      281.46      255.59      6.41 o 
   0   3   6      322.29      363.69      6.47 o 
   1   3   6     1372.33     1311.36     17.57 o 
   2   3   6     1014.12      986.81     15.19 o 
   3   3   6      569.38      552.19     17.59 o 
   4   3   6        9.14        1.17      8.50 o 
   5   3   6      121.05      105.19     13.77 o 
   6   3   6       81.03      108.10     18.76 o 
  -9   4   6       44.59       58.43     11.32 o 
  -8   4   6      233.97      255.69     17.86 o 
  -7   4   6      140.01      149.42     15.50 o 
  -6   4   6        3.84        7.68      6.93 o 
  -5   4   6     1283.08     1312.28     20.99 o 
  -4   4   6     2206.76     2160.62     23.56 o 
  -3   4   6     1254.14     1249.30     24.88 o 
  -2   4   6       10.91       21.87      2.55 o 
  -1   4   6      383.36      337.18      7.99 o 
   0   4   6      907.23      944.14     11.73 o 
   1   4   6      159.33      149.83      5.44 o 
   2   4   6      498.50      491.73     11.14 o 
   3   4   6      512.18      471.91     15.00 o 
   4   4   6      405.50      383.42     16.61 o 
   5   4   6        2.93       -3.98      8.64 o 
   6   4   6       17.47       17.32      9.77 o 
  -9   5   6       38.00       47.18     13.31 o 
  -8   5   6       38.53       30.93      9.23 o 
  -7   5   6       52.73       58.52      9.39 o 
  -6   5   6       36.79       31.18     11.94 o 
  -5   5   6        1.72        0.60      4.92 o 
  -4   5   6      135.39      150.85      9.77 o 
  -3   5   6        6.95        8.04      3.12 o 
  -2   5   6      460.78      461.36      7.45 o 
  -1   5   6       25.39       19.80      2.71 o 
   0   5   6       28.84       25.68      3.07 o 
   1   5   6      149.68      158.04      5.47 o 
   2   5   6      654.33      637.14     15.44 o 
   3   5   6       75.03       67.09      7.23 o 
   4   5   6       63.07       36.01      9.59 o 
   5   5   6       16.17        5.75     10.47 o 
   6   5   6        0.71       25.49     16.87 o 
  -9   6   6       10.89       25.66     23.64 o 
  -8   6   6       26.82       39.77     11.31 o 
  -7   6   6       41.61       40.40      9.55 o 
  -6   6   6        6.00       26.64      8.85 o 
  -5   6   6        0.18        0.09      8.30 o 
  -4   6   6      159.13      155.42      6.94 o 
  -3   6   6      419.94      399.51      9.12 o 
  -2   6   6       44.45       51.08      3.38 o 
  -1   6   6        0.01        2.51      2.23 o 
   0   6   6      158.26      168.23      6.08 o 
   1   6   6      280.14      284.29      9.49 o 
   2   6   6       20.77       31.51      7.13 o 
   3   6   6       12.55       16.05      7.89 o 
   4   6   6       53.80       52.65     10.68 o 
   5   6   6        0.38        0.64      9.90 o 
   6   6   6       19.24        9.37     22.91 o 
  -8   7   6       74.05       99.44     18.61 o 
  -7   7   6      221.73      212.32     19.53 o 
  -6   7   6        8.62        5.91     13.97 o 
  -5   7   6        3.60        4.65      5.85 o 
  -4   7   6       41.05       38.50      5.28 o 
  -3   7   6      313.69      303.87      9.50 o 
  -2   7   6       23.50       20.63      4.01 o 
  -1   7   6       19.83       21.11      4.36 o 
   0   7   6      391.52      406.72     11.90 o 
   1   7   6       25.86       27.59      4.94 o 
   2   7   6       19.09       19.82      7.72 o 
   3   7   6        1.40        7.38      8.22 o 
   4   7   6       15.86       23.47      9.80 o 
   5   7   6       42.12       19.63     10.64 o 
  -7   8   6        9.28       -2.58     17.89 o 
  -6   8   6        9.50      -11.53     11.53 o 
  -5   8   6      304.74      282.98     18.23 o 
  -4   8   6       79.83       91.50      8.69 o 
  -3   8   6       51.77       64.44      6.49 o 
  -2   8   6       72.04       73.40      8.02 o 
  -1   8   6      278.68      285.78      9.56 o 
   0   8   6      686.90      689.60     17.47 o 
   1   8   6      367.53      388.50     12.62 o 
   2   8   6       70.83       69.92      8.25 o 
   3   8   6       16.83        7.55      9.33 o 
   4   8   6      102.58       83.68     15.98 o 
   5   8   6        0.84      -11.72     11.72 o 
  -7   9   6      104.59      115.75     28.14 o 
  -6   9   6      255.51      217.54     19.47 o 
  -5   9   6       37.68       27.58     14.23 o 
  -4   9   6       34.86       40.68      8.30 o 
  -3   9   6      427.99      428.00     17.19 o 
  -2   9   6      315.42      317.10     15.89 o 
  -1   9   6       42.21       48.36      7.39 o 
   0   9   6      170.20      166.61     12.55 o 
   1   9   6       82.67       81.69     10.38 o 
   2   9   6      377.18      362.13     19.52 o 
   3   9   6        1.65        8.00      9.90 o 
   4   9   6       11.34        2.03     12.08 o 
  -6  10   6        0.46       -1.70     12.47 o 
  -5  10   6      245.17      224.80     23.90 o 
  -4  10   6      172.70      182.31     15.75 o 
  -3  10   6      147.94      153.76     12.24 o 
  -2  10   6       12.58        1.76     13.10 o 
  -1  10   6      216.25      193.32     12.56 o 
   0  10   6      347.18      331.86     18.09 o 
   1  10   6      132.14      112.48     15.36 o 
   2  10   6       31.02       33.14      9.29 o 
   3  10   6        5.03        1.08     12.26 o 
   4  10   6      168.26      182.96     39.95 o 
  -6  11   6      226.74      201.31     48.39 o 
  -5  11   6       69.76       61.90     13.81 o 
  -4  11   6       11.06        5.23     10.45 o 
  -3  11   6      219.05      207.66     14.61 o 
  -2  11   6      618.05      634.63     25.99 o 
  -1  11   6       18.92       24.54      7.93 o 
   0  11   6       73.76       63.35      9.49 o 
   1  11   6      229.82      199.64     20.17 o 
   2  11   6      260.00      235.44     23.40 o 
   3  11   6        5.42        4.88     15.37 o 
  -5  12   6      110.04      112.76     25.36 o 
  -4  12   6      130.10      117.01     27.62 o 
  -3  12   6        9.08       11.50      8.72 o 
  -2  12   6        5.77       11.93      8.16 o 
  -1  12   6       78.44       90.92     14.66 o 
   0  12   6      153.30      152.41     15.44 o 
   1  12   6       86.41       96.03     16.40 o 
  -3  13   6       32.77       22.04     11.74 o 
  -2  13   6      147.92      113.80     18.20 o 
  -1  13   6       26.55        8.02     16.40 o 
   0  13   6        0.29       -5.09     17.78 o 
  -9   1   7       26.93       42.97     11.59 o 
  -8   1   7        4.44        6.67      8.69 o 
  -7   1   7      149.20      150.10     13.35 o 
  -6   1   7       88.33       63.05      9.82 o 
  -5   1   7      203.57      194.66      7.73 o 
  -4   1   7      297.03      295.83      8.54 o 
  -3   1   7      429.59      403.54     15.92 o 
  -2   1   7     1881.75     1937.21     44.33 o 
  -1   1   7        4.74        5.65      1.42 o 
   0   1   7     1452.78     1433.17     18.66 o 
   1   1   7      161.68      165.06      7.98 o 
   2   1   7       22.57       15.39      4.57 o 
   3   1   7       29.78       23.03      6.25 o 
   4   1   7       98.95       91.53     12.52 o 
   5   1   7        2.79        5.75     11.21 o 
   6   1   7        2.86        1.09     10.41 o 
  -9   2   7       22.22       10.81      9.52 o 
  -8   2   7       78.34       93.25     19.71 o 
  -7   2   7      349.60      346.45     14.81 o 
  -6   2   7      501.78      498.19     16.83 o 
  -5   2   7      738.79      701.70     17.05 o 
  -4   2   7      153.39      143.79      5.22 o 
  -3   2   7      346.35      323.28      9.63 o 
  -2   2   7      717.48      686.58     13.59 o 
  -1   2   7      798.21      756.10     11.32 o 
   0   2   7      950.54      995.58     12.88 o 
   1   2   7      214.22      203.60      7.35 o 
   2   2   7      790.43      755.08     15.66 o 
   3   2   7       74.26       67.09      6.63 o 
   4   2   7      101.92       99.74     11.84 o 
   5   2   7       34.78       42.14     12.18 o 
   6   2   7      111.09      120.43     15.27 o 
  -9   3   7      171.09      185.98     20.23 o 
  -8   3   7      166.54      181.19     14.35 o 
  -7   3   7      336.77      319.64     21.44 o 
  -6   3   7      642.97      621.37     18.90 o 
  -5   3   7      809.45      822.54     17.10 o 
  -4   3   7     1169.57     1129.74     17.22 o 
  -3   3   7     1508.40     1574.95     19.57 o 
  -2   3   7     1708.92     1752.77     17.58 o 
  -1   3   7     1299.72     1278.06     13.55 o 
   0   3   7     4529.08     4682.08     37.29 o 
   1   3   7      323.24      307.52      8.40 o 
   2   3   7       86.16       74.73      4.95 o 
   3   3   7       64.31       66.46      6.35 o 
   4   3   7      392.18      379.43     23.05 o 
   5   3   7       21.96       18.12     10.20 o 
   6   3   7        8.79       29.31     12.24 o 
  -9   4   7       36.63       60.26     13.04 o 
  -8   4   7       34.72       24.80      8.95 o 
  -7   4   7      363.71      358.72     17.68 o 
  -6   4   7     2227.31     2199.49     43.49 o 
  -5   4   7     1590.97     1618.23     22.88 o 
  -4   4   7      262.49      260.72     10.53 o 
  -3   4   7     3797.12     3682.88     27.27 o 
  -2   4   7     2468.74     2402.80     24.82 o 
  -1   4   7      686.38      658.00     11.53 o 
   0   4   7      147.72      139.80      5.26 o 
   1   4   7     1709.08     1710.53     24.06 o 
   2   4   7     2212.10     2177.85     25.06 o 
   3   4   7      266.34      260.02     12.13 o 
   4   4   7      452.02      424.29     18.23 o 
   5   4   7      197.68      198.40     14.71 o 
   6   4   7       95.38      114.43     19.01 o 
  -9   5   7      193.02      214.47     20.00 o 
  -8   5   7      566.89      612.79     22.30 o 
  -7   5   7       51.95       56.91      9.99 o 
  -6   5   7      431.39      422.37     13.14 o 
  -5   5   7      833.27      875.45     19.90 o 
  -4   5   7     1419.60     1390.58     20.55 o 
  -3   5   7      401.37      407.07      9.57 o 
  -2   5   7        3.94        4.44      2.24 o 
  -1   5   7     3519.49     3542.03     27.47 o 
   0   5   7     1808.63     1862.64     18.24 o 
   1   5   7      179.92      173.86      6.20 o 
   2   5   7       71.98       78.85      6.62 o 
   3   5   7      156.13      162.70      9.98 o 
   4   5   7      255.19      269.67     17.42 o 
   5   5   7      177.55      142.76     19.16 o 
  -8   6   7        2.30       20.98     10.39 o 
  -7   6   7      258.35      286.17     14.84 o 
  -6   6   7     1892.60     1853.43     32.65 o 
  -5   6   7      466.56      489.65     14.32 o 
  -4   6   7       27.89       24.93      3.97 o 
  -3   6   7     3881.92     3812.25     27.81 o 
  -2   6   7     3585.01     3555.30     23.29 o 
  -1   6   7      512.25      519.59      9.59 o 
   0   6   7        2.49        5.68      3.17 o 
   1   6   7     2663.76     2751.59     35.99 o 
   2   6   7     1256.70     1280.06     25.99 o 
   3   6   7      263.48      282.41     14.69 o 
   4   6   7      150.73      140.87     14.24 o 
   5   6   7      232.88      257.03     23.56 o 
  -8   7   7      414.31      425.91     27.00 o 
  -7   7   7       34.89       35.71     20.07 o 
  -6   7   7        0.74        4.22      8.20 o 
  -5   7   7      805.05      809.04     23.16 o 
  -4   7   7     1843.51     1803.87     29.27 o 
  -3   7   7       16.40       21.26      4.07 o 
  -2   7   7      146.54      138.49      6.40 o 
  -1   7   7     2366.28     2312.27     28.33 o 
   0   7   7      322.11      333.15     11.24 o 
   1   7   7      325.98      343.62     11.96 o 
   2   7   7       48.58       27.95      7.21 o 
   3   7   7      587.03      593.73     29.28 o 
   4   7   7      156.64      182.17     18.58 o 
   5   7   7       81.22       98.62     17.94 o 
  -7   8   7      147.41       80.14     15.89 o 
  -6   8   7      378.36      321.50     20.18 o 
  -5   8   7        8.04        9.89      8.03 o 
  -4   8   7        4.08       10.84      7.29 o 
  -3   8   7      779.27      763.60     17.75 o 
  -2   8   7     1577.17     1578.48     22.65 o 
  -1   8   7      212.11      211.82      8.77 o 
   0   8   7        1.00       -3.20      5.16 o 
   1   8   7      796.26      801.79     18.41 o 
   2   8   7      137.28      134.59     10.42 o 
   3   8   7       87.49       92.15     14.01 o 
   4   8   7        1.91        2.19     12.49 o 
   5   8   7       55.80       33.62     22.40 o 
  -7   9   7       93.58       99.48     15.51 o 
  -6   9   7       18.30       14.00     15.65 o 
  -5   9   7      239.98      234.96     17.17 o 
  -4   9   7      980.75      972.77     48.54 o 
  -3   9   7      100.47      107.54      8.54 o 
  -2   9   7       15.53       19.65      7.13 o 
  -1   9   7      654.12      635.12     19.61 o 
   0   9   7      220.50      218.01     12.88 o 
   1   9   7      217.76      211.83     11.88 o 
   2   9   7       78.36       80.59     12.89 o 
   3   9   7      303.01      265.07     28.52 o 
   4   9   7       94.55       40.84     17.96 o 
  -7  10   7       12.99       26.69     20.95 o 
  -6  10   7       24.14        7.65     14.09 o 
  -5  10   7       13.34       19.31     10.98 o 
  -4  10   7       21.54       21.04      7.86 o 
  -3  10   7       10.35       14.36      7.63 o 
  -2  10   7       76.85       73.03      9.86 o 
  -1  10   7       35.64       43.06      8.00 o 
   0  10   7        0.72       -0.56      8.06 o 
   1  10   7        2.73        4.12      8.35 o 
   2  10   7       15.35       37.30     16.00 o 
   3  10   7       19.16       20.64     20.71 o 
  -6  11   7        2.55        5.14     14.96 o 
  -5  11   7        0.61        4.93     11.12 o 
  -4  11   7       84.07       75.41     12.04 o 
  -3  11   7      117.25      110.71     12.33 o 
  -2  11   7       29.43       48.45     10.92 o 
  -1  11   7       22.64       18.09      8.20 o 
   0  11   7      141.03      118.09     11.34 o 
   1  11   7       44.22       32.86     13.19 o 
   2  11   7       23.08       41.40     16.81 o 
   3  11   7        1.67      -11.41     22.54 o 
  -5  12   7        9.73       30.18     17.79 o 
  -4  12   7        4.07       10.49     13.03 o 
  -3  12   7       42.72       31.89     12.49 o 
  -2  12   7        3.30       -2.48     17.45 o 
  -1  12   7       13.24       23.78      9.98 o 
   0  12   7       16.51       19.67     10.16 o 
   1  12   7       11.66        4.40     12.72 o 
  -3  13   7        3.90      -18.49     19.50 o 
  -2  13   7       24.78       11.59     11.40 o 
  -9   0   8      410.72      430.01     44.68 o 
  -8   0   8     1588.20     1503.96    180.81 o 
  -7   0   8       27.74        4.66     16.91 o 
  -6   0   8      192.28      169.61     10.95 o 
  -5   0   8     4372.42     4243.48     42.64 o 
  -4   0   8     4298.17     4060.45     64.25 o 
  -3   0   8     1183.71     1097.87     35.54 o 
  -2   0   8      927.83      611.19    205.64 o 
  -1   0   8     5017.37     4704.06     42.08 o 
   0   0   8     2497.95     2401.16     32.87 o 
   1   0   8      340.00      334.88     14.83 o 
   2   0   8      727.77      729.82     24.26 o 
   3   0   8      320.18      309.52     18.54 o 
   4   0   8      948.40      957.00     41.32 o 
   5   0   8        1.93       -8.81     15.53 o 
   6   0   8        0.96        0.82     19.23 o 
  -9   1   8      131.36      135.39     21.99 o 
  -8   1   8        5.39       19.91      9.44 o 
  -7   1   8      438.00      454.88     17.73 o 
  -6   1   8     3956.16     3977.92     50.67 o 
  -5   1   8      234.90      240.34      8.36 o 
  -4   1   8        5.73        7.77      3.47 o 
  -3   1   8     6381.15     6126.15     48.26 o 
  -2   1   8     5383.05     5312.96     65.71 o 
  -1   1   8     2782.39     2829.55     36.48 o 
   0   1   8      209.35      187.67      6.27 o 
   1   1   8     3161.47     3208.44     33.33 o 
   2   1   8     2629.85     2632.89     30.66 o 
   3   1   8      378.63      348.42     14.73 o 
   4   1   8       93.66       72.48     10.62 o 
   5   1   8      166.64      180.48     18.28 o 
   6   1   8      259.54      230.92     18.59 o 
  -9   2   8      336.88      364.04     29.75 o 
  -8   2   8      923.02     1011.76     42.41 o 
  -7   2   8      145.30      131.48     12.57 o 
  -6   2   8       17.24       11.30      5.65 o 
  -5   2   8     2322.90     2223.50     28.72 o 
  -4   2   8     4340.69     4179.51     32.49 o 
  -3   2   8     1056.49      980.65     19.72 o 
  -2   2   8      970.65      977.99     17.03 o 
  -1   2   8     3654.11     3489.84     44.67 o 
   0   2   8     1251.19     1168.15     14.76 o 
   1   2   8      482.05      469.28     10.89 o 
   2   2   8      351.35      348.99     13.54 o 
   3   2   8      622.79      646.23     20.35 o 
   4   2   8      845.40      814.98     31.04 o 
   5   2   8        3.86       11.86     11.62 o 
   6   2   8        4.42       16.03     12.85 o 
  -9   3   8      114.62       84.48     15.61 o 
  -8   3   8        6.27       18.96     11.06 o 
  -7   3   8      526.43      514.14     20.35 o 
  -6   3   8      819.88      767.89     18.65 o 
  -5   3   8       44.07       66.50      6.59 o 
  -4   3   8      351.16      328.24     13.35 o 
  -3   3   8     1973.92     1929.91     20.13 o 
  -2   3   8     2529.26     2422.79     23.14 o 
  -1   3   8     2449.32     2490.58     19.06 o 
   0   3   8       95.56       85.29      3.80 o 
   1   3   8      862.95      896.63     14.55 o 
   2   3   8      524.92      502.44     12.56 o 
   3   3   8       21.29       17.10      5.37 o 
   4   3   8        6.09       12.77      9.56 o 
   5   3   8       38.79       65.39     19.68 o 
   6   3   8       72.52       78.87     25.65 o 
  -9   4   8      107.51       84.78     14.33 o 
  -8   4   8      278.03      297.34     24.35 o 
  -7   4   8      429.36      403.15     13.69 o 
  -6   4   8       40.78       51.74      7.89 o 
  -5   4   8      251.61      241.97     11.72 o 
  -4   4   8     1175.27     1176.35     21.21 o 
  -3   4   8      426.24      396.15      9.37 o 
  -2   4   8       25.67       25.41      2.55 o 
  -1   4   8     1039.51     1043.39     13.66 o 
   0   4   8      476.91      454.10      9.23 o 
   1   4   8      180.28      186.12      6.91 o 
   2   4   8      111.75      119.70      7.19 o 
   3   4   8      616.31      617.92     16.86 o 
   4   4   8      306.49      287.96     18.09 o 
   5   4   8       69.91       69.86     12.90 o 
  -9   5   8       17.88        4.54     11.13 o 
  -8   5   8        0.97       21.23      9.97 o 
  -7   5   8       55.99       46.86     11.21 o 
  -6   5   8       11.58       11.52      6.19 o 
  -5   5   8       95.20       96.33     10.68 o 
  -4   5   8      296.84      287.99      8.95 o 
  -3   5   8      726.22      725.44     12.96 o 
  -2   5   8      363.30      319.25      8.14 o 
  -1   5   8      325.13      333.46      7.60 o 
   0   5   8        0.12        0.69      3.09 o 
   1   5   8       36.91       38.44      3.95 o 
   2   5   8        9.20       13.38      5.11 o 
   3   5   8        1.33        2.53      8.06 o 
   4   5   8        9.73       18.67     11.93 o 
   5   5   8       11.08       17.65     13.64 o 
  -8   6   8       62.89       67.36     11.80 o 
  -7   6   8      129.86      127.97     13.96 o 
  -6   6   8       30.84       35.30     11.34 o 
  -5   6   8       26.91       21.26      5.18 o 
  -4   6   8      122.46      108.43      6.31 o 
  -3   6   8        4.99       10.14      3.67 o 
  -2   6   8      388.48      386.47      8.71 o 
  -1   6   8        1.97        8.85      2.82 o 
   0   6   8        4.14       -2.18      3.96 o 
   1   6   8        4.56        1.41      4.63 o 
   2   6   8      114.46      111.67      9.46 o 
   3   6   8       18.73       11.18      9.90 o 
   4   6   8        1.49       -6.47     12.04 o 
   5   6   8       89.54      105.57     18.57 o 
  -8   7   8       10.65       37.02     17.22 o 
  -7   7   8       72.68       74.75     17.31 o 
  -6   7   8      104.58       89.18      7.97 o 
  -5   7   8        1.56        4.82      5.05 o 
  -4   7   8       16.18       15.47      5.48 o 
  -3   7   8      161.85      145.17      7.62 o 
  -2   7   8       19.21       26.24      3.83 o 
  -1   7   8        6.64        9.76      3.68 o 
   0   7   8       10.07        9.86      6.79 o 
   1   7   8      342.41      353.76     11.70 o 
   2   7   8       31.01       19.95      8.35 o 
   3   7   8        0.46        3.70     10.06 o 
   4   7   8       16.59       23.20     13.19 o 
  -7   8   8       21.10        9.02     11.10 o 
  -6   8   8      121.14      103.09     12.11 o 
  -5   8   8      142.56      146.86     10.92 o 
  -4   8   8      434.39      415.83     15.85 o 
  -3   8   8       58.48       57.06      6.55 o 
  -2   8   8      315.51      321.39     10.55 o 
  -1   8   8      361.91      355.40     12.07 o 
   0   8   8      262.71      274.37     13.01 o 
   1   8   8        0.97       -4.60      5.93 o 
   2   8   8        6.43       -0.98      8.05 o 
   3   8   8      111.77      101.67     14.51 o 
   4   8   8        4.24       -6.66     13.01 o 
  -7   9   8      160.56      145.05     17.60 o 
  -6   9   8       51.51       37.26     11.35 o 
  -5   9   8      246.69      240.83     15.42 o 
  -4   9   8      151.11      182.47     12.27 o 
  -3   9   8       93.27      100.13     10.10 o 
  -2   9   8      251.48      255.58     13.11 o 
  -1   9   8       51.87       48.28      7.62 o 
   0   9   8        6.74        5.17      6.91 o 
   1   9   8      174.66      163.49     12.65 o 
   2   9   8      152.09      131.63     15.91 o 
   3   9   8       16.83        8.09     14.61 o 
  -6  10   8       96.19       69.70     36.71 o 
  -5  10   8      173.47      138.37     15.39 o 
  -4  10   8      195.65      204.64     19.75 o 
  -3  10   8       21.82       30.04      8.64 o 
  -2  10   8       98.49       92.31     10.29 o 
  -1  10   8      457.54      453.88     18.44 o 
   0  10   8      179.27      168.69     14.45 o 
   1  10   8        6.04       14.78      8.16 o 
   2  10   8        5.92       13.55     14.70 o 
   3  10   8      100.90       89.29     21.00 o 
  -5  11   8      150.42      172.11     22.48 o 
  -4  11   8       36.33       56.21     16.27 o 
  -3  11   8      179.45      173.49     13.57 o 
  -2  11   8      258.76      277.20     16.61 o 
  -1  11   8      195.54      166.71     15.23 o 
   0  11   8       27.87       27.81     10.20 o 
   1  11   8      152.96      157.68     19.78 o 
   2  11   8      122.17       99.46     20.50 o 
  -4  12   8      150.96      177.95     34.75 o 
  -3  12   8       10.40       17.30     14.51 o 
  -2  12   8       34.30       47.53     14.22 o 
  -1  12   8      147.62      126.32     14.68 o 
   0  12   8       43.39       37.55     13.17 o 
  -2  13   8       62.54       95.37     28.06 o 
  -9   1   9       22.75       45.12     20.85 o 
  -8   1   9       59.72        5.77     14.31 o 
  -7   1   9        0.69      -10.05     10.05 o 
  -6   1   9       11.99       -0.44      6.33 o 
  -5   1   9      335.77      310.17      9.05 o 
  -4   1   9      969.94      895.19     17.31 o 
  -3   1   9      146.95      149.75      7.74 o 
  -2   1   9       17.25       17.38      5.99 o 
  -1   1   9      659.39      637.28     17.94 o 
   0   1   9       62.87       60.07      4.06 o 
   1   1   9       35.91       26.41      5.33 o 
   2   1   9        0.37        2.78      6.21 o 
   3   1   9      186.24      173.98     11.96 o 
   4   1   9       40.50       37.90      9.74 o 
   5   1   9        0.12       -3.07     10.44 o 
  -9   2   9       43.30       58.00     18.75 o 
  -8   2   9       68.00       22.69     13.45 o 
  -7   2   9      241.87      224.00     15.09 o 
  -6   2   9      611.98      617.66     22.75 o 
  -5   2   9      145.85      137.67      7.16 o 
  -4   2   9       50.74       43.43      5.17 o 
  -3   2   9      531.98      532.23     13.91 o 
  -2   2   9     1098.28     1043.72     25.49 o 
  -1   2   9      163.29      168.76      5.34 o 
   0   2   9        4.66        5.11      2.41 o 
   1   2   9     1442.80     1414.39     19.41 o 
   2   2   9       75.31       82.01      7.52 o 
   3   2   9       35.85       27.87      7.71 o 
   4   2   9       38.94       34.85     15.23 o 
   5   2   9       43.35       52.35     12.17 o 
  -9   3   9      111.00       78.74     15.19 o 
  -8   3   9      403.18      397.15     25.59 o 
  -7   3   9       87.55       71.92     10.03 o 
  -6   3   9        8.12        6.27      5.49 o 
  -5   3   9     2715.82     2616.26     33.82 o 
  -4   3   9     3114.18     3121.56     33.35 o 
  -3   3   9      341.34      301.05     12.22 o 
  -2   3   9        4.14        2.48      3.07 o 
  -1   3   9     2138.03     2097.40     21.77 o 
   0   3   9     1342.62     1326.61     15.09 o 
   1   3   9      236.02      238.18      9.86 o 
   2   3   9      143.13      147.17      8.62 o 
   3   3   9      745.95      758.69     22.90 o 
   4   3   9      113.75      109.95     14.89 o 
   5   3   9        0.49       17.45     12.29 o 
  -9   4   9       55.79       55.92     13.72 o 
  -8   4   9      137.24      163.03     17.14 o 
  -7   4   9      547.12      532.75     25.27 o 
  -6   4   9      617.85      624.08     16.87 o 
  -5   4   9      123.99      119.75      8.97 o 
  -4   4   9       19.59       14.55      3.90 o 
  -3   4   9     2047.65     1986.16     25.38 o 
  -2   4   9     2904.48     2788.49     25.15 o 
  -1   4   9       44.82       41.01      3.47 o 
   0   4   9      271.81      264.53      7.18 o 
   1   4   9      890.72      912.36     16.43 o 
   2   4   9      533.85      546.39     15.27 o 
   3   4   9      237.46      228.66     14.11 o 
   4   4   9       14.04        1.69      9.94 o 
   5   4   9      194.83      223.45     25.83 o 
  -9   5   9      160.61      170.14     17.36 o 
  -8   5   9      526.84      524.18     32.40 o 
  -7   5   9      296.15      293.66     13.50 o 
  -6   5   9      178.79      175.79     10.93 o 
  -5   5   9     3139.51     3011.94     35.77 o 
  -4   5   9     1653.82     1698.28     21.75 o 
  -3   5   9      344.71      321.45      9.13 o 
  -2   5   9      656.44      661.09     16.52 o 
  -1   5   9     1429.00     1405.25     16.74 o 
   0   5   9     2130.84     2187.99     23.06 o 
   1   5   9      288.69      299.21     10.33 o 
   2   5   9      462.06      469.27     18.35 o 
   3   5   9      464.16      480.60     19.93 o 
   4   5   9      112.87      148.57     18.79 o 
   5   5   9        1.31       -7.44     15.61 o 
  -9   6   9       27.78       38.08     23.67 o 
  -8   6   9       30.64       49.38     11.31 o 
  -7   6   9      765.62      751.59     22.83 o 
  -6   6   9      538.85      542.32     16.42 o 
  -5   6   9      706.49      688.03     21.05 o 
  -4   6   9       78.66       78.95      5.82 o 
  -3   6   9     1495.64     1413.63     18.63 o 
  -2   6   9     1761.45     1724.77     27.39 o 
  -1   6   9     1154.86     1154.21     15.86 o 
   0   6   9      587.74      579.84     12.89 o 
   1   6   9      240.08      240.81     11.89 o 
   2   6   9      817.15      868.00     22.23 o 
   3   6   9       87.63       82.11     10.73 o 
   4   6   9       19.52       33.42     17.43 o 
  -8   7   9      270.85      305.18     22.61 o 
  -7   7   9      182.36      179.87     12.80 o 
  -6   7   9       45.48       39.02      6.73 o 
  -5   7   9      741.42      702.75     21.05 o 
  -4   7   9      831.09      836.05     31.97 o 
  -3   7   9      485.95      470.65     11.86 o 
  -2   7   9     1005.66      996.87     16.80 o 
  -1   7   9      722.54      737.58     15.41 o 
   0   7   9     1163.75     1181.93     19.41 o 
   1   7   9      161.99      171.40     10.72 o 
   2   7   9       88.56       76.56      9.71 o 
   3   7   9      127.40      130.43     11.31 o 
   4   7   9      213.04      234.46     22.64 o 
  -7   8   9      478.28      444.53     39.88 o 
  -6   8   9      424.00      411.99     23.82 o 
  -5   8   9      276.99      287.76     17.28 o 
  -4   8   9      178.63      171.29     10.94 o 
  -3   8   9      587.46      562.38     17.32 o 
  -2   8   9      359.65      357.86     14.85 o 
  -1   8   9      789.17      770.83     20.08 o 
   0   8   9      278.95      263.42     13.05 o 
   1   8   9       86.28       86.48      9.02 o 
   2   8   9      346.93      364.88     19.51 o 
   3   8   9        7.77       -2.36     10.26 o 
   4   8   9       39.40       22.45     15.61 o 
  -7   9   9       52.97       27.17     32.57 o 
  -6   9   9        0.89        5.75     11.22 o 
  -5   9   9       47.88       72.19     13.50 o 
  -4   9   9      238.20      273.69     16.93 o 
  -3   9   9      232.54      214.56     14.63 o 
  -2   9   9       65.22       51.65      8.23 o 
  -1   9   9      233.59      233.40     13.19 o 
   0   9   9      429.33      417.07     15.98 o 
   1   9   9       70.31       57.34      9.35 o 
   2   9   9        3.59       -3.73     10.76 o 
   3   9   9       37.88       43.49     14.15 o 
  -6  10   9      131.55      115.46     19.81 o 
  -5  10   9       46.31       60.60     16.74 o 
  -4  10   9        4.83       21.51     13.83 o 
  -3  10   9      235.26      238.43     23.29 o 
  -2  10   9       79.73       75.22     11.85 o 
  -1  10   9        9.35        9.84      8.02 o 
   0  10   9        9.36       10.89      8.90 o 
   1  10   9       39.71       33.23      8.84 o 
   2  10   9       48.56       60.33     16.95 o 
  -5  11   9       11.85        4.26     17.96 o 
  -4  11   9        3.41       23.22     14.94 o 
  -3  11   9       16.35       41.87     47.00 o 
  -2  11   9       80.95       95.30     17.36 o 
  -1  11   9       18.25       20.91      9.08 o 
   0  11   9       27.27       13.16      9.07 o 
   1  11   9        0.59      -12.46     13.68 o 
   2  11   9       14.39      -25.31     26.41 o 
  -4  12   9       17.74       44.61     24.07 o 
  -3  12   9       13.91        0.39     16.75 o 
  -2  12   9        3.86       12.57     18.32 o 
  -1  12   9        6.25        4.07     13.83 o 
   0  12   9       23.98       10.32     16.71 o 
  -9   0  10      743.04      779.59     56.74 o 
  -8   0  10      967.24      952.35     58.42 o 
  -7   0  10     1014.46      934.36     51.70 o 
  -6   0  10      282.05      270.25     15.98 o 
  -5   0  10     4137.81     4070.08     58.00 o 
  -4   0  10     1673.42     1666.71     49.99 o 
  -3   0  10     1522.92     1330.24    176.39 o 
  -2   0  10      867.07      904.53     35.75 o 
  -1   0  10     2401.43     2249.23     34.49 o 
   0   0  10     3294.29     3304.01     70.48 o 
   1   0  10      170.11      143.66     11.46 o 
   2   0  10      594.53      588.83     24.12 o 
   3   0  10      946.44      948.28     33.12 o 
   4   0  10      228.93      206.05     24.90 o 
   5   0  10       97.26       72.10     18.41 o 
  -9   1  10       85.76      123.66     21.19 o 
  -8   1  10      109.99       86.77     16.14 o 
  -7   1  10     1574.29     1641.16     47.19 o 
  -6   1  10      649.60      744.95     35.17 o 
  -5   1  10     1658.25     1660.95     23.94 o 
  -4   1  10     1977.68     1866.31     40.90 o 
  -3   1  10     3655.78     3713.86     98.72 o 
  -2   1  10     5464.65     5467.31     60.75 o 
  -1   1  10      564.65      522.56     11.27 o 
   0   1  10      234.60      220.48      9.60 o 
   1   1  10      686.68      653.57     17.33 o 
   2   1  10      972.00     1014.46     23.96 o 
   3   1  10       40.05       31.94      7.56 o 
   4   1  10       24.78       19.66      9.88 o 
   5   1  10      253.34      252.85     19.11 o 
  -9   2  10      452.90      493.59     33.29 o 
  -8   2  10      786.07      815.52     37.71 o 
  -7   2  10      492.72      495.95     21.24 o 
  -6   2  10       88.33       96.48      8.40 o 
  -5   2  10     1456.77     1372.71     24.11 o 
  -4   2  10     1489.27     1459.23     22.64 o 
  -3   2  10     1216.92     1172.35     20.76 o 
  -2   2  10      490.86      487.25     12.18 o 
  -1   2  10     2575.43     2521.80     24.15 o 
   0   2  10     2658.84     2686.15     28.57 o 
   1   2  10       89.82       73.51      6.39 o 
   2   2  10      116.48      119.06      8.89 o 
   3   2  10      547.13      574.78     20.14 o 
   4   2  10      252.44      272.14     21.08 o 
   5   2  10       92.35       88.31     13.28 o 
  -9   3  10        1.93       17.57     16.81 o 
  -8   3  10       32.77       30.51     13.98 o 
  -7   3  10      755.65      753.76     30.21 o 
  -6   3  10     1395.96     1398.11     27.44 o 
  -5   3  10      228.27      238.22     11.33 o 
  -4   3  10      616.29      573.53     14.93 o 
  -3   3  10     2009.33     1942.38     27.80 o 
  -2   3  10     1345.96     1288.93     20.81 o 
  -1   3  10      151.07      136.93      5.95 o 
   0   3  10       15.82       14.58      3.85 o 
   1   3  10      491.00      496.85     14.28 o 
   2   3  10      336.19      344.79     13.35 o 
   3   3  10        6.13        8.61      7.36 o 
   4   3  10       78.62       65.12     13.67 o 
   5   3  10       72.87      103.12     22.11 o 
  -9   4  10       59.33       77.59     14.95 o 
  -8   4  10      288.61      293.77     16.83 o 
  -7   4  10      111.58       94.72      9.29 o 
  -6   4  10       10.15        8.86      6.50 o 
  -5   4  10       39.53       42.43      6.63 o 
  -4   4  10      777.86      756.62     17.52 o 
  -3   4  10       96.95      105.48      7.41 o 
  -2   4  10       84.19       79.60      6.59 o 
  -1   4  10      777.95      743.11     13.88 o 
   0   4  10     1262.01     1308.20     20.40 o 
   1   4  10       59.47       62.35      6.12 o 
   2   4  10       23.68       13.36      5.45 o 
   3   4  10      121.61      130.10     13.13 o 
   4   4  10      101.47      122.74     16.39 o 
   5   4  10       17.15       25.21     24.33 o 
  -9   5  10        9.51       11.09     15.71 o 
  -8   5  10        3.43      -10.02     10.02 o 
  -7   5  10      114.78      113.01     10.34 o 
  -6   5  10      428.30      394.83     15.07 o 
  -5   5  10        4.85       -2.66      5.76 o 
  -4   5  10       87.50       87.99      7.11 o 
  -3   5  10      172.10      187.46      8.87 o 
  -2   5  10      335.55      317.07     11.83 o 
  -1   5  10       55.21       47.58      4.42 o 
   0   5  10        0.58       -1.05      4.85 o 
   1   5  10       31.03       30.99      5.26 o 
   2   5  10        1.10       10.88      7.44 o 
   3   5  10        8.52        7.18     10.04 o 
   4   5  10       15.41       18.55     17.33 o 
  -9   6  10        0.86        6.99     14.88 o 
  -8   6  10        1.39        6.62     17.87 o 
  -7   6  10       60.56       66.13      8.32 o 
  -6   6  10       22.42       10.92      6.78 o 
  -5   6  10       17.72       -2.03      5.57 o 
  -4   6  10        9.54        8.60      4.88 o 
  -3   6  10      205.29      182.45      8.65 o 
  -2   6  10      101.23       93.46      6.60 o 
  -1   6  10       35.93       38.03      4.69 o 
   0   6  10       87.20       81.24      5.41 o 
   1   6  10        1.55        4.60      6.14 o 
   2   6  10       51.81       41.33      8.11 o 
   3   6  10        9.66        9.21      8.60 o 
   4   6  10        5.02       10.91     13.24 o 
  -8   7  10       38.41       16.44     40.71 o 
  -7   7  10       13.23       17.84     10.93 o 
  -6   7  10       39.79       48.97      9.45 o 
  -5   7  10       27.15       34.56      7.71 o 
  -4   7  10      249.33      249.77     12.39 o 
  -3   7  10      277.78      276.99     14.30 o 
  -2   7  10       44.51       41.63      5.31 o 
  -1   7  10      129.24      125.00      7.91 o 
   0   7  10       59.30       69.29      6.24 o 
   1   7  10       48.22       53.28      8.08 o 
   2   7  10       24.22       28.65      8.95 o 
   3   7  10        2.39        7.79      7.99 o 
   4   7  10        9.83       13.31     13.81 o 
  -7   8  10        2.35       -7.84     20.09 o 
  -6   8  10       31.15       42.30     12.28 o 
  -5   8  10      172.10      182.51     14.81 o 
  -4   8  10      267.72      275.42     16.22 o 
  -3   8  10       65.65       50.64     11.41 o 
  -2   8  10       96.53       98.57      8.28 o 
  -1   8  10      299.39      301.09     15.51 o 
   0   8  10      198.06      206.44     11.61 o 
   1   8  10       65.61       84.70     10.18 o 
   2   8  10       37.09       28.90      9.25 o 
   3   8  10       16.56       16.37     10.65 o 
  -7   9  10       55.71       29.20     21.48 o 
  -6   9  10      301.93      304.85     29.11 o 
  -5   9  10       15.01       40.64     10.47 o 
  -4   9  10        2.79        0.91      9.03 o 
  -3   9  10      521.57      524.82     27.48 o 
  -2   9  10       76.36       89.09      9.83 o 
  -1   9  10       69.25       64.35      8.96 o 
   0   9  10      123.46      122.86     10.76 o 
   1   9  10       95.53      118.38     13.77 o 
   2   9  10       30.46       32.25     11.10 o 
   3   9  10       22.41        9.37     14.27 o 
  -6  10  10       95.67       90.31     18.35 o 
  -5  10  10      206.40      235.01     20.84 o 
  -4  10  10      394.19      451.89     27.63 o 
  -3  10  10        1.55        8.84     12.19 o 
  -2  10  10        4.50       17.23      9.28 o 
  -1  10  10      226.86      227.02     15.22 o 
   0  10  10      361.93      337.76     18.58 o 
   1  10  10       20.31       10.23     10.32 o 
   2  10  10       12.98       13.11     15.30 o 
  -4  11  10        3.00       13.75     19.04 o 
  -3  11  10      164.07      156.18     17.10 o 
  -2  11  10       99.56      108.84     14.91 o 
  -1  11  10        4.74       -0.29      8.99 o 
   0  11  10       22.77       18.12      9.34 o 
   1  11  10      111.60       97.89     26.57 o 
  -4  12  10      143.97      183.14     37.13 o 
  -3  12  10       31.45       38.43     16.45 o 
  -2  12  10       62.54       42.41     24.01 o 
  -1  12  10      103.36       92.42     14.15 o 
  -9   1  11       26.39        7.83     17.31 o 
  -8   1  11       92.21       74.95     15.97 o 
  -7   1  11        0.68      -12.84     12.84 o 
  -6   1  11       10.62        5.36      6.54 o 
  -5   1  11       16.03       22.31      4.29 o 
  -4   1  11       39.55       38.50      5.75 o 
  -3   1  11      261.73      274.95     16.19 o 
  -2   1  11        6.38       15.65      7.21 o 
  -1   1  11      216.07      186.84      8.12 o 
   0   1  11       53.40       58.83      6.05 o 
   1   1  11       25.40       10.46      5.48 o 
   2   1  11       21.94       21.65      7.55 o 
   3   1  11        2.12        0.08      7.35 o 
   4   1  11       64.64       57.19     16.07 o 
   5   1  11       24.43       11.51     47.70 o 
  -9   2  11       13.59       -4.25     11.80 o 
  -8   2  11       15.04       11.63     13.62 o 
  -7   2  11      540.73      509.50     18.88 o 
  -6   2  11      482.46      431.69     19.34 o 
  -5   2  11      199.57      192.64     10.47 o 
  -4   2  11     1665.85     1628.03     36.74 o 
  -3   2  11     1455.06     1518.52     34.72 o 
  -2   2  11      410.62      407.00     20.09 o 
  -1   2  11      345.64      322.16     11.40 o 
   0   2  11      390.00      374.01     12.83 o 
   1   2  11      125.34      116.96     12.63 o 
   2   2  11      279.78      274.43     14.00 o 
   3   2  11       22.55       25.85      8.46 o 
   4   2  11       98.07      107.48     14.20 o 
  -9   3  11      190.81      175.90     19.41 o 
  -8   3  11      373.59      348.58     18.45 o 
  -7   3  11       31.74       17.84      7.23 o 
  -6   3  11       50.31       44.24      7.35 o 
  -5   3  11      377.16      415.94     14.50 o 
  -4   3  11      898.09      879.99     18.75 o 
  -3   3  11      457.44      482.85     14.53 o 
  -2   3  11      212.54      208.88      7.50 o 
  -1   3  11      857.78      834.15     16.85 o 
   0   3  11      340.20      336.48     11.03 o 
   1   3  11      171.48      170.70      9.67 o 
   2   3  11       70.06       61.55      7.39 o 
   3   3  11      118.46      126.69     11.62 o 
   4   3  11      237.98      250.55     21.25 o 
  -9   4  11      106.02      102.35     43.68 o 
  -8   4  11       55.38       25.40      8.92 o 
  -7   4  11     1029.37     1021.41     28.93 o 
  -6   4  11     1029.26     1036.41     24.60 o 
  -5   4  11      159.10      151.52      9.76 o 
  -4   4  11      966.64      919.24     19.85 o 
  -3   4  11     1551.68     1650.56     36.08 o 
  -2   4  11     1865.47     1856.22     23.03 o 
  -1   4  11      418.06      403.29      9.95 o 
   0   4  11      459.41      465.17     13.25 o 
   1   4  11      812.50      814.68     19.21 o 
   2   4  11      322.21      329.16     13.93 o 
   3   4  11        1.81        2.66      9.53 o 
   4   4  11       40.51       40.43     16.88 o 
  -9   5  11      358.69      341.81     30.44 o 
  -8   5  11      283.53      284.47     15.66 o 
  -7   5  11       88.30       65.20      9.47 o 
  -6   5  11      218.05      221.62     13.98 o 
  -5   5  11     1044.87     1065.16     23.50 o 
  -4   5  11     2121.87     2056.11     29.94 o 
  -3   5  11       85.38      104.98      9.59 o 
  -2   5  11      402.76      371.91     11.58 o 
  -1   5  11     1208.01     1198.59     17.36 o 
   0   5  11      611.85      616.41     16.87 o 
   1   5  11       62.71       74.11      8.79 o 
   2   5  11        9.86       25.82      9.00 o 
   3   5  11      327.07      359.59     23.76 o 
   4   5  11      102.80      125.87     22.01 o 
  -8   6  11       31.67       13.94     12.54 o 
  -7   6  11      527.27      521.69     17.45 o 
  -6   6  11     1232.15     1241.43     28.65 o 
  -5   6  11      166.13      167.05     10.22 o 
  -4   6  11      151.23      154.03      8.76 o 
  -3   6  11      905.64      932.08     28.02 o 
  -2   6  11     1580.34     1524.36     20.90 o 
  -1   6  11       41.35       40.54      4.82 o 
   0   6  11       17.82       11.14      5.31 o 
   1   6  11     1201.25     1234.96     29.02 o 
   2   6  11      269.79      283.82     14.60 o 
   3   6  11       21.77       17.76     12.05 o 
   4   6  11       10.97       25.11     24.18 o 
  -8   7  11      138.85       98.52     17.98 o 
  -7   7  11       52.98       48.55      9.88 o 
  -6   7  11      291.18      274.21     18.26 o 
  -5   7  11      572.24      580.24     20.39 o 
  -4   7  11     1204.90     1196.32     31.58 o 
  -3   7  11      127.54      151.45     12.08 o 
  -2   7  11       84.67       83.97      7.14 o 
  -1   7  11      981.28     1008.56     20.51 o 
   0   7  11      688.74      680.11     16.96 o 
   1   7  11        1.33        5.22      7.85 o 
   2   7  11        5.41        3.53     12.64 o 
   3   7  11      136.49      150.31     15.71 o 
  -7   8  11      171.75      165.26     17.87 o 
  -6   8  11      673.92      655.60     28.96 o 
  -5   8  11      131.15      139.42     13.26 o 
  -4   8  11       19.36       32.80      9.29 o 
  -3   8  11      479.39      455.31     20.20 o 
  -2   8  11      404.34      396.79     14.56 o 
  -1   8  11       18.01       16.92      6.68 o 
   0   8  11        3.46       13.34      6.56 o 
   1   8  11      577.56      586.80     22.21 o 
   2   8  11      113.95      120.85     12.77 o 
   3   8  11       37.03        7.28     32.82 o 
  -7   9  11       77.70      100.11     20.76 o 
  -6   9  11       31.41       33.27     12.17 o 
  -5   9  11      186.14      210.15     16.33 o 
  -4   9  11      276.83      297.68     22.40 o 
  -3   9  11      101.81      115.80     15.69 o 
  -2   9  11        2.37       -1.27      6.72 o 
  -1   9  11      182.43      162.15     11.45 o 
   0   9  11      272.09      273.97     18.63 o 
   1   9  11       21.14       30.03     11.05 o 
   2   9  11        0.28        5.18     10.26 o 
  -6  10  11       22.91       14.62     14.38 o 
  -5  10  11       39.38       63.25     12.48 o 
  -4  10  11        2.29       12.14     11.80 o 
  -3  10  11       40.45       32.88      9.69 o 
  -2  10  11      117.28      144.41     14.41 o 
  -1  10  11        3.06        1.20      7.88 o 
   0  10  11       21.87       32.14      9.28 o 
   1  10  11       29.36        8.83     13.22 o 
  -4  11  11       46.24       95.66     20.51 o 
  -3  11  11        3.37       -6.75     10.60 o 
  -2  11  11        3.95       12.30     10.54 o 
  -1  11  11        0.47        1.85     10.75 o 
   0  11  11       24.61       14.95      9.45 o 
  -2  12  11       23.50       38.60     19.14 o 
  -9   0  12      358.27      439.22     44.40 o 
  -8   0  12     1157.96     1317.56     66.10 o 
  -7   0  12      207.74      175.71     25.16 o 
  -6   0  12      271.69      290.11     17.28 o 
  -5   0  12     1270.40     1282.44     54.92 o 
  -4   0  12     5144.20     5225.44     94.80 o 
  -3   0  12      695.40      673.73     35.14 o 
  -2   0  12      813.10      845.76     40.01 o 
  -1   0  12     3332.11     3266.85     54.54 o 
   0   0  12     1124.76     1132.97     37.82 o 
   1   0  12      227.02      183.08     14.14 o 
   2   0  12       34.16       24.82      9.14 o 
   3   0  12      467.94      494.93     26.50 o 
   4   0  12       68.63       38.34     15.92 o 
  -9   1  12       87.08       94.92     18.58 o 
  -8   1  12      310.88      295.10     25.35 o 
  -7   1  12     1256.42     1217.03     40.26 o 
  -6   1  12     2811.24     2699.09     46.04 o 
  -5   1  12      105.22      118.15      7.99 o 
  -4   1  12       25.38       22.17      8.42 o 
  -3   1  12     2179.05     2209.15     43.82 o 
  -2   1  12     3425.55     3578.09     56.40 o 
  -1   1  12      492.92      476.59     15.82 o 
   0   1  12      167.60      162.25     11.27 o 
   1   1  12      977.42      986.59     21.35 o 
   2   1  12      204.45      218.85     12.19 o 
   3   1  12       14.34        4.82      7.88 o 
   4   1  12       74.39       57.74     12.28 o 
  -9   2  12      258.66      228.55     29.56 o 
  -8   2  12      646.58      633.19     39.41 o 
  -7   2  12      190.89      168.02     11.78 o 
  -6   2  12      257.57      261.04     12.80 o 
  -5   2  12     1094.82     1128.55     23.92 o 
  -4   2  12     1779.32     1807.36     40.02 o 
  -3   2  12       29.64       32.72      8.95 o 
  -2   2  12      317.58      312.61     18.24 o 
  -1   2  12     1956.96     1898.41     29.88 o 
   0   2  12      951.31      933.81     23.60 o 
   1   2  12      200.60      197.81     11.37 o 
   2   2  12       54.26       50.16      8.35 o 
   3   2  12      162.85      177.03     12.39 o 
   4   2  12       42.70       27.98     11.25 o 
  -9   3  12       72.83       63.33     11.81 o 
  -8   3  12      160.66      172.77     19.35 o 
  -7   3  12      611.86      602.80     21.72 o 
  -6   3  12     1142.51     1081.30     24.66 o 
  -5   3  12      526.22      507.73     15.89 o 
  -4   3  12      113.87       91.65      8.01 o 
  -3   3  12     1592.33     1607.61     38.00 o 
  -2   3  12      996.56      981.25     30.57 o 
  -1   3  12       68.06       75.71      7.40 o 
   0   3  12      179.56      178.43     11.68 o 
   1   3  12      444.47      440.25     15.09 o 
   2   3  12      149.96      148.32     11.49 o 
   3   3  12       28.72       16.86      8.65 o 
   4   3  12       88.16       84.74     14.62 o 
  -9   4  12       92.74       80.64     12.76 o 
  -8   4  12       43.65       30.66     10.85 o 
  -7   4  12      118.62       98.88     10.61 o 
  -6   4  12       42.83       38.88      7.50 o 
  -5   4  12      425.21      441.68     15.34 o 
  -4   4  12       81.72       73.23      7.25 o 
  -3   4  12      417.17      411.67     20.23 o 
  -2   4  12       65.60       70.77      9.82 o 
  -1   4  12      369.32      361.15     13.13 o 
   0   4  12      274.89      248.73     13.76 o 
   1   4  12      211.99      201.77     11.04 o 
   2   4  12       24.75       25.05      8.18 o 
   3   4  12        2.57       17.10     11.51 o 
   4   4  12       16.74       16.18     24.00 o 
  -9   5  12       52.63       58.00     27.14 o 
  -8   5  12       23.65        5.05      7.48 o 
  -7   5  12       98.10      106.99     10.18 o 
  -6   5  12      131.07      126.71     10.31 o 
  -5   5  12      138.45      135.54     10.00 o 
  -4   5  12       15.89       12.04      5.29 o 
  -3   5  12       66.45       65.17      9.31 o 
  -2   5  12       12.65       19.02      7.72 o 
  -1   5  12       12.51       12.48      5.58 o 
   0   5  12       25.28       10.90      6.87 o 
   1   5  12      110.35      113.26     12.22 o 
   2   5  12        4.15       13.30      8.91 o 
   3   5  12       10.89       11.49     11.85 o 
  -8   6  12        5.29        4.58      9.81 o 
  -7   6  12       26.22       25.75      7.74 o 
  -6   6  12       39.04       30.62      7.51 o 
  -5   6  12       11.01       14.32      6.43 o 
  -4   6  12        3.54        4.39      5.67 o 
  -3   6  12      192.61      170.92     12.58 o 
  -2   6  12       10.07       16.30      4.65 o 
  -1   6  12       52.03       37.15      6.07 o 
   0   6  12        0.13       -0.62      5.89 o 
   1   6  12       71.80       67.13     13.45 o 
   2   6  12        0.07       10.12      9.43 o 
   3   6  12        5.17        9.20     12.49 o 
  -8   7  12        0.80      -11.36     11.36 o 
  -7   7  12       76.86       85.68     11.80 o 
  -6   7  12        0.51        1.87      8.34 o 
  -5   7  12        3.38        3.82      7.28 o 
  -4   7  12      101.41      105.86     11.53 o 
  -3   7  12      212.43      195.21     13.87 o 
  -2   7  12      171.56      170.02      9.52 o 
  -1   7  12        2.92        5.31      5.89 o 
   0   7  12      127.21      141.94     12.99 o 
   1   7  12       15.83       28.03      9.76 o 
   2   7  12       32.14       36.92     15.11 o 
   3   7  12        1.33       38.48     21.94 o 
  -8   8  12        8.23       28.52     22.84 o 
  -7   8  12        0.00        0.42     11.52 o 
  -6   8  12       38.64       52.85     12.58 o 
  -5   8  12      289.87      317.85     20.69 o 
  -4   8  12       22.72       32.71     12.19 o 
  -3   8  12       24.12       41.93      8.56 o 
  -2   8  12      103.13      104.96      8.97 o 
  -1   8  12       19.34       12.56      8.58 o 
   0   8  12        3.94        7.50      8.40 o 
   1   8  12        3.08       27.17     10.09 o 
   2   8  12        5.81       14.52     10.77 o 
  -7   9  12      266.09      223.35     33.17 o 
  -6   9  12        4.75        9.86     11.65 o 
  -5   9  12        9.03       19.13     10.09 o 
  -4   9  12      121.01      132.24     21.41 o 
  -3   9  12      153.08      159.25     14.50 o 
  -2   9  12      218.55      223.71     17.64 o 
  -1   9  12       74.62       71.60      8.36 o 
   0   9  12      246.00      261.38     22.73 o 
   1   9  12      180.23      176.61     16.63 o 
   2   9  12       39.68       66.70     17.80 o 
  -6  10  12       35.17       50.56     20.42 o 
  -5  10  12      622.70      634.90     33.18 o 
  -4  10  12      113.85       90.94     18.93 o 
  -3  10  12      144.90      146.88     15.12 o 
  -2  10  12      177.96      155.18     14.88 o 
  -1  10  12       13.56       12.25      9.66 o 
   0  10  12        5.98       16.06     12.05 o 
  -5  11  12       10.65       34.64     24.74 o 
  -4  11  12       25.21       47.42     28.53 o 
  -3  11  12      104.91       96.07     17.35 o 
  -2  11  12       85.28       81.55     19.56 o 
  -1  11  12       13.13       15.19     15.22 o 
  -9   1  13       25.33        7.27     14.92 o 
  -8   1  13       27.81       -5.00     13.66 o 
  -7   1  13       33.81       28.02     11.74 o 
  -6   1  13      131.54      126.75     11.38 o 
  -5   1  13      106.97      102.15     10.07 o 
  -4   1  13       20.12       31.03      9.42 o 
  -3   1  13       45.84       57.13     13.20 o 
  -2   1  13        2.58        8.90      8.83 o 
  -1   1  13       83.62       91.75     17.53 o 
   0   1  13      216.43      201.09     12.81 o 
   1   1  13        1.35       12.40      7.83 o 
   2   1  13        0.35        1.75      8.36 o 
   3   1  13       12.07        8.29     10.18 o 
  -9   2  13        7.72       -3.13     15.48 o 
  -8   2  13       76.39       65.00     14.86 o 
  -7   2  13      372.76      377.27     18.89 o 
  -6   2  13      337.05      297.79     16.34 o 
  -5   2  13      210.72      181.36     12.66 o 
  -4   2  13        5.55        1.95     16.41 o 
  -3   2  13     1213.96     1244.03     41.22 o 
  -2   2  13      456.61      480.72     23.43 o 
  -1   2  13        4.52        3.08      6.26 o 
   0   2  13       50.35       50.83     13.19 o 
   1   2  13      129.45      122.75     11.78 o 
   2   2  13       84.57       69.67     11.30 o 
   3   2  13       10.31      -10.75     10.75 o 
  -9   3  13      239.45      220.54     27.12 o 
  -8   3  13      268.17      268.04     19.60 o 
  -7   3  13       95.29       97.68     11.75 o 
  -6   3  13      449.17      445.07     19.57 o 
  -5   3  13      790.14      733.64     23.31 o 
  -4   3  13      515.33      510.33     23.34 o 
  -3   3  13        7.40       19.52      9.13 o 
  -2   3  13      211.22      212.57     16.62 o 
  -1   3  13      792.44      761.27     20.84 o 
   0   3  13      693.85      674.01     25.48 o 
   1   3  13        1.90       16.07      8.52 o 
   2   3  13       13.77       19.30      8.97 o 
   3   3  13       78.03       84.75     14.77 o 
   4   3  13        1.55        3.63     21.16 o 
  -9   4  13        1.33        1.12     10.86 o 
  -8   4  13       87.83       83.70     10.84 o 
  -7   4  13      626.32      610.82     21.06 o 
  -6   4  13      717.77      701.54     24.50 o 
  -5   4  13      102.40      102.84     10.89 o 
  -4   4  13       88.03      102.73     12.64 o 
  -3   4  13     1314.91     1344.25     36.93 o 
  -2   4  13      528.54      580.40     22.56 o 
  -1   4  13       98.57      104.66      8.81 o 
   0   4  13       67.09       64.83      7.89 o 
   1   4  13      303.14      300.49     17.20 o 
   2   4  13      206.53      229.77     20.83 o 
   3   4  13       19.57        0.36     15.89 o 
  -9   5  13      308.16      307.06     30.79 o 
  -8   5  13      674.38      688.63     24.08 o 
  -7   5  13       51.72       31.98      9.18 o 
  -6   5  13      272.52      271.54     14.01 o 
  -5   5  13     1612.64     1615.68     35.16 o 
  -4   5  13     1155.33     1172.20     29.10 o 
  -3   5  13       92.06       94.59     10.94 o 
  -2   5  13      463.98      447.80     17.51 o 
  -1   5  13     1311.90     1291.18     29.47 o 
   0   5  13      415.92      416.80     17.37 o 
   1   5  13        6.10       33.33     11.65 o 
   2   5  13      169.07      187.51     23.58 o 
   3   5  13       81.42      107.94     29.33 o 
  -8   6  13       95.09       88.06     11.13 o 
  -7   6  13      205.32      186.80     12.58 o 
  -6   6  13      476.50      423.47     16.39 o 
  -5   6  13       47.58       53.16      9.61 o 
  -4   6  13      105.57       93.83     10.41 o 
  -3   6  13      963.58      990.54     28.61 o 
  -2   6  13      442.90      484.58     18.35 o 
  -1   6  13      148.59      151.78     11.22 o 
   0   6  13      111.15       98.02      9.63 o 
   1   6  13      144.71      182.69     17.78 o 
   2   6  13      214.40      227.42     20.59 o 
  -8   7  13      571.45      509.69     31.30 o 
  -7   7  13       31.58       42.84     10.60 o 
  -6   7  13      118.02      132.61     12.26 o 
  -5   7  13     1166.55     1167.49     29.18 o 
  -4   7  13      503.21      482.14     21.03 o 
  -3   7  13      152.37      152.59     11.56 o 
  -2   7  13       75.92       75.19     10.45 o 
  -1   7  13      470.15      463.18     20.63 o 
   0   7  13      178.50      192.92     18.58 o 
   1   7  13       50.77       64.77     14.16 o 
   2   7  13      281.92      302.45     23.52 o 
  -7   8  13       55.58       73.33     14.83 o 
  -6   8  13      268.19      296.92     21.04 o 
  -5   8  13       55.27       57.45     12.16 o 
  -4   8  13       90.37       76.43     14.72 o 
  -3   8  13      541.78      577.26     27.29 o 
  -2   8  13      387.08      393.99     25.97 o 
  -1   8  13       29.48       18.40     11.82 o 
   0   8  13      131.49      119.32     21.13 o 
   1   8  13       61.08       84.39     15.08 o 
   2   8  13      107.50      104.01     21.16 o 
  -7   9  13        3.41       26.60     20.11 o 
  -6   9  13        0.91       23.56     12.73 o 
  -5   9  13      146.33      156.30     18.81 o 
  -4   9  13      155.78      180.31     20.06 o 
  -3   9  13       96.64      106.68     16.83 o 
  -2   9  13        0.72       12.39     11.90 o 
  -1   9  13       36.34       40.62     13.38 o 
   0   9  13       24.11        1.61     13.50 o 
   1   9  13       40.05       31.31     21.87 o 
  -6  10  13      172.70      177.86     30.34 o 
  -5  10  13        1.52       28.72     24.30 o 
  -4  10  13       31.17       53.16     16.08 o 
  -3  10  13       59.97       47.78     18.27 o 
  -2  10  13       72.34       85.12     18.70 o 
  -1  10  13       21.66       38.46     16.31 o 
   0  10  13       27.91       21.42     21.84 o 
  -9   0  14      763.92      884.66     62.95 o 
  -8   0  14      489.13      460.36     42.32 o 
  -7   0  14       50.26       51.15     20.13 o 
  -6   0  14      350.24      379.39     33.17 o 
  -5   0  14     2877.64     2973.62     81.76 o 
  -4   0  14     1190.43     1294.64     52.74 o 
  -3   0  14     1656.63     1693.67     59.79 o 
  -2   0  14     1825.52     1842.22     64.89 o 
  -1   0  14     2215.03     2219.29     50.84 o 
   0   0  14     1052.34     1041.83     39.13 o 
   1   0  14       53.51       57.42     14.80 o 
   2   0  14       53.44       74.96     16.93 o 
   3   0  14       52.30       78.96     18.34 o 
  -9   1  14       11.19       19.92     15.04 o 
  -8   1  14       87.65       78.40     15.22 o 
  -7   1  14     1647.20     1689.89     48.26 o 
  -6   1  14     1200.46     1222.83     30.46 o 
  -5   1  14      262.96      255.30     19.14 o 
  -4   1  14      300.46      331.42     20.53 o 
  -3   1  14     1182.81     1262.24     37.07 o 
  -2   1  14       50.08       43.46     11.45 o 
  -1   1  14      165.28      167.11     11.55 o 
   0   1  14      335.01      331.74     18.85 o 
   1   1  14      413.41      448.83     20.32 o 
   2   1  14      286.37      299.02     18.57 o 
   3   1  14        4.06       -0.72     10.63 o 
  -9   2  14      285.60      290.50     27.77 o 
  -8   2  14      414.85      388.68     27.59 o 
  -7   2  14       35.27       35.33      9.63 o 
  -6   2  14      229.00      235.72     17.03 o 
  -5   2  14     1825.51     1836.39     36.75 o 
  -4   2  14      941.32      974.29     80.42 o 
  -3   2  14      363.90      391.46     21.63 o 
  -2   2  14      641.65      623.59     27.89 o 
  -1   2  14      997.22      992.03     24.54 o 
   0   2  14      749.44      762.95     27.46 o 
   1   2  14       48.99       55.46     10.61 o 
   2   2  14       30.55       20.07     11.16 o 
   3   2  14       49.71       43.05     11.30 o 
  -9   3  14       15.11      -12.43     16.44 o 
  -8   3  14       86.24       69.28     15.55 o 
  -7   3  14      583.02      621.35     24.64 o 
  -6   3  14      745.37      731.99     25.14 o 
  -5   3  14      181.03      163.73     12.86 o 
  -4   3  14       66.96       66.78     12.13 o 
  -3   3  14      655.29      649.35     27.67 o 
  -2   3  14      683.52      674.16     28.87 o 
  -1   3  14        8.28       11.50      7.21 o 
   0   3  14      194.02      182.94     14.94 o 
   1   3  14      192.45      196.32     14.77 o 
   2   3  14      165.11      180.08     15.60 o 
   3   3  14        0.19        7.50     19.34 o 
  -9   4  14        4.48       -0.30     22.68 o 
  -8   4  14      239.93      250.58     19.71 o 
  -7   4  14        1.29        7.68     11.00 o 
  -6   4  14       19.59       19.09      8.40 o 
  -5   4  14      234.14      242.16     15.16 o 
  -4   4  14      364.11      356.40     21.04 o 
  -3   4  14        5.87        4.98      9.23 o 
  -2   4  14        2.05       18.71      8.66 o 
  -1   4  14      101.56      106.38     10.19 o 
   0   4  14      180.83      162.18     12.81 o 
   1   4  14        9.35       13.81     13.90 o 
   2   4  14        0.33      -16.97     16.97 o 
  -9   5  14       23.66      -16.41     22.98 o 
  -8   5  14        0.09       -3.54      9.12 o 
  -7   5  14       37.68       50.11     10.67 o 
  -6   5  14      229.54      227.86     15.50 o 
  -5   5  14       62.31       57.48      9.85 o 
  -4   5  14       11.80       19.14      8.23 o 
  -3   5  14       35.41       33.54     10.61 o 
  -2   5  14      314.77      307.26     15.64 o 
  -1   5  14        0.62        3.09      9.42 o 
   0   5  14       10.34       -5.45      9.50 o 
   1   5  14       21.54       20.09     11.44 o 
   2   5  14       72.59       82.34     19.13 o 
  -8   6  14       26.76       42.42     12.45 o 
  -7   6  14        9.21        6.17     10.28 o 
  -6   6  14       34.87       23.10      9.54 o 
  -5   6  14        5.13       15.70      8.71 o 
  -4   6  14       17.17       13.55      8.11 o 
  -3   6  14        0.34        8.77      8.77 o 
  -2   6  14       27.83       23.63      8.16 o 
  -1   6  14        0.42       -4.23      7.52 o 
   0   6  14        3.33        7.61      8.99 o 
   1   6  14        0.35        7.10     11.02 o 
   2   6  14        8.79       11.87     14.64 o 
  -8   7  14       36.92       45.13     24.67 o 
  -7   7  14        5.28       20.47     11.47 o 
  -6   7  14       19.61        7.49     10.41 o 
  -5   7  14       39.23       44.03     12.07 o 
  -4   7  14       59.56       71.65     13.45 o 
  -3   7  14       79.03       84.56     11.47 o 
  -2   7  14       12.78        3.91      9.06 o 
  -1   7  14        1.50       -2.86     14.20 o 
   0   7  14        0.49        4.44     13.70 o 
   1   7  14       26.72       20.27     12.63 o 
  -7   8  14        1.75      -16.42     24.93 o 
  -6   8  14       60.09       78.20     19.92 o 
  -5   8  14        3.37        5.53     14.10 o 
  -4   8  14      162.69      173.64     19.08 o 
  -3   8  14        3.42        8.02     10.40 o 
  -2   8  14       12.52       13.35     11.42 o 
  -1   8  14      127.79      109.67     21.86 o 
   0   8  14        5.05       -1.35     14.46 o 
   1   8  14       28.57       55.36     19.38 o 
  -5   9  14       52.02       49.68     18.86 o 
  -4   9  14      331.93      372.53     26.56 o 
  -3   9  14      100.64      132.21     18.93 o 
  -2   9  14      136.06      133.03     19.15 o 
  -1   9  14        0.42       29.70     13.34 o 
   0   9  14       23.22       13.10     21.17 o 
  -4  10  14      316.44      374.17     48.83 o 
  -3  10  14        0.28       16.92     25.90 o 
  -2  10  14        7.23        2.48     24.60 o 
  -1  10  14      195.18      211.52     40.05 o 
  -9   1  15        7.40        4.26     13.99 o 
  -8   1  15        1.72      -13.73     13.73 o 
  -7   1  15        0.04        6.20     11.22 o 
  -6   1  15       24.53       37.81      9.22 o 
  -5   1  15      174.02      163.28     16.76 o 
  -4   1  15      103.14      109.93     14.81 o 
  -3   1  15        0.04        8.73     10.36 o 
  -2   1  15       60.06       52.03     12.35 o 
  -1   1  15        1.35        0.26      7.66 o 
   0   1  15        8.33       -5.75     12.64 o 
   1   1  15       21.58       25.83     10.21 o 
   2   1  15        5.89       -3.97      9.90 o 
  -9   2  15      101.23      135.18     31.18 o 
  -8   2  15      174.24      153.38     19.51 o 
  -7   2  15      217.20      215.24     35.12 o 
  -6   2  15      408.90      418.08     23.52 o 
  -5   2  15       11.33        4.62      9.89 o 
  -4   2  15       46.66       45.86     11.71 o 
  -3   2  15      214.11      229.85     28.82 o 
  -2   2  15      378.83      386.82     19.53 o 
  -1   2  15        0.13       -3.78      7.75 o 
   0   2  15      233.73      206.83     14.20 o 
   1   2  15      209.06      207.64     15.61 o 
   2   2  15        8.23       11.09      9.96 o 
  -9   3  15      110.87       96.64     29.41 o 
  -8   3  15       65.02       64.62     17.04 o 
  -7   3  15        3.38       -2.36      8.69 o 
  -6   3  15      163.37      186.10     14.58 o 
  -5   3  15      706.52      690.70     24.48 o 
  -4   3  15      571.24      572.70     27.36 o 
  -3   3  15       77.43       79.93     13.26 o 
  -2   3  15      235.46      232.82     15.99 o 
  -1   3  15      118.75      113.36     10.72 o 
   0   3  15      139.72      107.77     11.06 o 
   1   3  15       44.34       50.24     12.41 o 
   2   3  15       27.18       30.65     12.73 o 
  -8   4  15      211.61      219.04     25.64 o 
  -7   4  15      600.94      608.73     25.46 o 
  -6   4  15      626.76      655.22     25.09 o 
  -5   4  15        0.66        3.76      8.35 o 
  -4   4  15      477.13      475.48     25.07 o 
  -3   4  15      573.41      624.49     28.49 o 
  -2   4  15      368.25      381.24     16.69 o 
  -1   4  15        2.17        7.75      7.30 o 
   0   4  15      186.03      153.87     15.24 o 
   1   4  15      245.85      281.74     26.75 o 
  -8   5  15      211.02      196.46     15.57 o 
  -7   5  15       61.29       55.43     11.39 o 
  -6   5  15      120.51      127.54     14.03 o 
  -5   5  15      713.28      704.00     25.12 o 
  -4   5  15      772.36      772.24     31.03 o 
  -3   5  15      179.14      177.19     17.60 o 
  -2   5  15      237.13      245.52     16.52 o 
  -1   5  15      431.77      451.83     22.47 o 
   0   5  15      362.03      336.86     18.49 o 
   1   5  15        7.31        0.40     11.15 o 
  -8   6  15       70.04       62.26     15.23 o 
  -7   6  15      878.62      889.34     33.42 o 
  -6   6  15      189.03      177.85     14.97 o 
  -5   6  15       20.57       35.32      9.71 o 
  -4   6  15      419.10      395.95     19.62 o 
  -3   6  15      463.74      492.81     21.86 o 
  -2   6  15      370.23      382.26     18.31 o 
  -1   6  15        5.63       13.36      8.27 o 
   0   6  15       80.15       66.31     10.91 o 
   1   6  15      108.01      126.12     14.06 o 
  -7   7  15      111.19      119.73     20.52 o 
  -6   7  15       17.28       17.41     10.90 o 
  -5   7  15      501.83      530.70     25.99 o 
  -4   7  15      421.98      408.91     22.94 o 
  -3   7  15        9.16       16.27      9.56 o 
  -2   7  15      129.13      140.33     14.19 o 
  -1   7  15      222.05      230.39     24.74 o 
   0   7  15      188.90      210.96     25.63 o 
   1   7  15        2.09       28.15     22.32 o 
  -6   8  15       50.56       39.90     16.08 o 
  -5   8  15       74.14       99.12     20.49 o 
  -4   8  15       67.97       62.33     13.90 o 
  -3   8  15      261.27      262.32     19.98 o 
  -2   8  15      339.26      356.33     25.35 o 
  -1   8  15       48.64       36.64     14.51 o 
   0   8  15       23.42       15.94     19.28 o 
  -4   9  15       54.12       63.04     15.81 o 
  -3   9  15        0.67       -3.35     16.10 o 
  -2   9  15       15.98       12.25     12.65 o 
  -1   9  15       53.88       47.17     17.59 o 
  -8   0  16      453.63      457.97     42.26 o 
  -7   0  16       44.98       36.48     19.66 o 
  -6   0  16      862.85      960.69     53.32 o 
  -5   0  16     1204.57     1260.71     58.31 o 
  -4   0  16     1364.73     1468.35     62.26 o 
  -3   0  16       79.17       81.84     20.98 o 
  -2   0  16        6.88       30.42     13.27 o 
  -1   0  16      401.18      417.14     26.23 o 
   0   0  16      549.52      513.50     30.18 o 
   1   0  16        1.62       32.49     14.76 o 
   2   0  16       46.41       36.76     15.78 o 
  -8   1  16      373.28      373.14     26.93 o 
  -7   1  16      427.47      428.40     27.78 o 
  -6   1  16      860.40      862.82     27.90 o 
  -5   1  16       69.92       64.72     13.00 o 
  -4   1  16      614.65      665.22     30.36 o 
  -3   1  16      827.12      852.89     34.46 o 
  -2   1  16     1057.09     1079.46     27.49 o 
  -1   1  16      230.13      203.97     14.12 o 
   0   1  16      117.99       97.27     11.11 o 
   1   1  16      377.38      389.51     20.99 o 
   2   1  16      124.59      145.22     22.79 o 
  -8   2  16      171.64      163.53     24.07 o 
  -7   2  16       26.65       18.33     12.84 o 
  -6   2  16      470.05      473.53     21.62 o 
  -5   2  16      961.67     1027.17     37.58 o 
  -4   2  16      908.84      971.73     36.52 o 
  -3   2  16       21.54       24.65     16.59 o 
  -2   2  16       59.52       71.76     10.24 o 
  -1   2  16      251.71      252.81     15.15 o 
   0   2  16      197.99      167.70     13.16 o 
   1   2  16        3.53       23.09     11.71 o 
   2   2  16       18.54       24.58     15.43 o 
  -8   3  16       29.95       16.52     12.51 o 
  -7   3  16      524.93      525.71     25.96 o 
  -6   3  16      345.82      351.17     19.52 o 
  -5   3  16      112.53      121.66     15.95 o 
  -4   3  16       58.76       62.18     13.33 o 
  -3   3  16      358.73      385.15     24.32 o 
  -2   3  16      348.08      375.31     17.47 o 
  -1   3  16       20.57        6.08      8.25 o 
   0   3  16      125.02       91.75     11.03 o 
   1   3  16      251.98      287.71     26.99 o 
   2   3  16       38.74       69.43     26.57 o 
  -8   4  16       10.54       -3.92     13.57 o 
  -7   4  16       21.36       26.55      9.55 o 
  -6   4  16      112.41      125.62     13.85 o 
  -5   4  16      293.08      294.54     17.98 o 
  -4   4  16      180.48      169.27     17.39 o 
  -3   4  16        9.03       13.54     11.16 o 
  -2   4  16       79.01       97.09     11.04 o 
  -1   4  16      108.17      112.96     13.50 o 
   0   4  16       11.80       -3.60     11.84 o 
   1   4  16       14.18       12.03     14.38 o 
  -8   5  16       12.70       -5.57     10.49 o 
  -7   5  16      114.88       97.62     13.09 o 
  -6   5  16       36.59       62.77     11.38 o 
  -5   5  16      136.38      132.21     13.47 o 
  -4   5  16        5.08        2.01     10.45 o 
  -3   5  16       49.97       63.66     10.95 o 
  -2   5  16        2.22       13.72     10.17 o 
  -1   5  16       55.11       48.45     11.90 o 
   0   5  16       11.10       15.30     10.58 o 
   1   5  16       27.87       -8.36     14.11 o 
  -7   6  16       33.47       38.18     12.74 o 
  -6   6  16        7.67       21.27      9.69 o 
  -5   6  16        2.56        2.39      9.40 o 
  -4   6  16       24.88       27.63     12.24 o 
  -3   6  16       41.46       47.27     10.69 o 
  -2   6  16        1.30       21.73     10.04 o 
  -1   6  16       24.67       30.55      9.93 o 
   0   6  16        4.37        4.39     12.69 o 
   1   6  16        1.10      -15.37     15.37 o 
  -6   7  16        6.58        3.96     10.77 o 
  -5   7  16        2.76        5.07     16.41 o 
  -4   7  16       14.00       16.48     10.71 o 
  -3   7  16      112.14      126.22     15.49 o 
  -2   7  16       65.65       92.52     16.21 o 
  -1   7  16        1.11       -1.88     18.80 o 
   0   7  16       22.66       10.32     15.08 o 
  -5   8  16      104.04      101.67     21.20 o 
  -4   8  16       61.98       63.54     15.00 o 
  -3   8  16       15.88       23.43     11.13 o 
  -2   8  16       26.11       29.39     13.42 o 
  -1   8  16       18.40       18.05     19.19 o 
  -2   9  16       11.13       10.79     15.73 o 
  -8   1  17       29.49       18.57     15.06 o 
  -7   1  17       32.57       54.40     15.75 o 
  -6   1  17       10.53       10.21      8.75 o 
  -5   1  17      109.11      102.20     16.17 o 
  -4   1  17       14.22       15.25     11.44 o 
  -3   1  17        0.00        1.27     11.44 o 
  -2   1  17       45.00       66.75     10.71 o 
  -1   1  17       48.78       28.94      9.28 o 
   0   1  17       13.50      -10.26     10.26 o 
   1   1  17        6.42       10.08     12.43 o 
  -8   2  17       13.17        8.24     13.31 o 
  -7   2  17      200.26      204.81     21.52 o 
  -6   2  17       82.22       79.53     15.54 o 
  -5   2  17       23.06       17.54     11.97 o 
  -4   2  17      167.75      154.73     17.99 o 
  -3   2  17      209.32      220.96     20.43 o 
  -2   2  17      145.70      163.76     13.48 o 
  -1   2  17       65.69       50.70     10.29 o 
   0   2  17        1.47       -9.55      9.55 o 
   1   2  17       93.81      105.35     19.77 o 
  -8   3  17      244.14      261.80     23.75 o 
  -7   3  17       39.95       56.10     11.39 o 
  -6   3  17      140.74      161.36     14.75 o 
  -5   3  17      546.31      588.79     30.38 o 
  -4   3  17       76.91       72.13     14.18 o 
  -3   3  17        0.05        6.37     11.43 o 
  -2   3  17       84.90      102.89     12.08 o 
  -1   3  17      272.26      277.63     16.73 o 
   0   3  17        2.01        5.05     10.12 o 
  -8   4  17       58.64       43.69     14.32 o 
  -7   4  17      268.75      257.57     18.30 o 
  -6   4  17      283.40      293.21     18.85 o 
  -5   4  17       39.21       43.63     11.03 o 
  -4   4  17      292.16      288.12     22.14 o 
  -3   4  17      682.07      724.87     27.91 o 
  -2   4  17      240.06      264.47     15.87 o 
  -1   4  17        2.60        1.35     10.27 o 
   0   4  17       19.81       14.23     11.69 o 
  -8   5  17      331.47      385.78     29.65 o 
  -7   5  17        2.67       13.78     10.25 o 
  -6   5  17      301.83      344.17     20.46 o 
  -5   5  17      395.87      419.01     22.09 o 
  -4   5  17      252.75      248.20     23.79 o 
  -3   5  17        2.63        2.35     11.28 o 
  -2   5  17       45.84       55.85     11.53 o 
  -1   5  17      337.72      363.37     22.72 o 
   0   5  17       78.06       68.56     13.79 o 
  -7   6  17      185.50      160.96     19.50 o 
  -6   6  17      527.00      562.11     34.20 o 
  -5   6  17        1.91        5.21      9.31 o 
  -4   6  17      163.79      166.58     18.77 o 
  -3   6  17      408.27      371.93     21.35 o 
  -2   6  17      132.36      149.23     15.92 o 
  -1   6  17        0.11       11.88     11.73 o 
   0   6  17       32.47       51.51     22.14 o 
  -5   7  17      107.41      111.99     21.80 o 
  -4   7  17      410.72      419.79     26.08 o 
  -3   7  17        3.01       12.15     15.33 o 
  -2   7  17       94.57      100.73     19.92 o 
  -4   8  17       16.46       25.74     20.94 o 
  -3   8  17       78.99       65.73     18.32 o 
  -2   8  17       63.83       79.87     22.34 o 
  -8   0  18      507.39      571.45     48.03 o 
  -7   0  18       11.99       52.96     21.68 o 
  -6   0  18       79.36       47.54     19.33 o 
  -5   0  18     1254.15     1349.74     64.71 o 
  -4   0  18      521.61      642.87     46.96 o 
  -3   0  18        6.80       16.53     19.22 o 
  -2   0  18      116.33      142.37     18.93 o 
  -1   0  18      350.35      324.24     26.66 o 
   0   0  18       12.85        3.31     14.26 o 
  -8   1  18      105.90      137.69     19.60 o 
  -7   1  18      647.06      690.36     35.15 o 
  -6   1  18      195.07      175.61     20.11 o 
  -5   1  18        8.90       29.22     13.78 o 
  -4   1  18      235.92      258.49     23.67 o 
  -3   1  18      790.12      814.64     37.14 o 
  -2   1  18      172.42      192.86     15.07 o 
  -1   1  18       93.80       80.32     11.69 o 
   0   1  18      157.22      122.83     13.60 o 
  -8   2  18      353.13      372.58     40.59 o 
  -7   2  18        0.51       14.30     12.97 o 
  -6   2  18      125.45      116.26     14.18 o 
  -5   2  18      744.64      809.64     36.45 o 
  -4   2  18      511.48      527.42     30.18 o 
  -3   2  18       23.66       46.83     13.87 o 
  -2   2  18      139.00      155.48     13.78 o 
  -1   2  18      249.13      255.62     17.29 o 
   0   2  18        8.51       -6.67     10.14 o 
  -8   3  18        8.13       11.05     19.03 o 
  -7   3  18      110.71      127.87     14.93 o 
  -6   3  18      295.51      322.43     22.57 o 
  -5   3  18        2.12       -0.92     12.48 o 
  -4   3  18       75.92       88.00     16.52 o 
  -3   3  18      179.23      205.39     17.90 o 
  -2   3  18       92.73      109.44     12.71 o 
  -1   3  18       30.31       22.62     11.71 o 
   0   3  18       19.22       24.95     21.77 o 
  -7   4  18        2.59       28.05     11.29 o 
  -6   4  18      106.62      124.05     15.12 o 
  -5   4  18      204.84      219.50     21.53 o 
  -4   4  18      240.12      249.62     22.39 o 
  -3   4  18       30.35        7.56     12.65 o 
  -2   4  18       27.35       34.00     13.95 o 
  -1   4  18       24.10        8.96     11.54 o 
  -7   5  18        6.08        1.84      9.93 o 
  -6   5  18       96.90       94.57     16.77 o 
  -5   5  18        0.60        7.96     10.39 o 
  -4   5  18        3.70        9.63     12.36 o 
  -3   5  18       32.26       42.16     11.75 o 
  -2   5  18       37.15       25.95     11.42 o 
  -1   5  18        7.87       12.03     16.91 o 
  -6   6  18        0.35        5.42     12.77 o 
  -5   6  18       11.15        0.41     21.40 o 
  -4   6  18        3.83       18.41     23.86 o 
  -3   6  18       30.50       36.05     11.87 o 
  -2   6  18       62.50       51.38     13.11 o 
  -1   6  18       26.00       30.47     20.21 o 
  -4   7  18       21.58       31.90     21.64 o 
  -3   7  18       17.36       38.78     17.33 o 
  -2   7  18        5.61       33.76     26.83 o 
  -7   1  19        7.14       37.08     17.31 o 
  -6   1  19       87.65       89.90     17.60 o 
  -5   1  19        5.84       12.61     12.63 o 
  -4   1  19       40.59       32.77     14.95 o 
  -3   1  19        5.54       27.73     10.24 o 
  -2   1  19       29.94       43.10     10.70 o 
  -1   1  19       40.08       15.70      9.75 o 
  -7   2  19       53.03       71.21     17.87 o 
  -6   2  19       47.20       63.53     13.18 o 
  -5   2  19        5.54       -1.56     14.57 o 
  -4   2  19       69.84       83.12     17.00 o 
  -3   2  19       41.06       72.10     11.69 o 
  -2   2  19       27.62       41.95     10.79 o 
  -1   2  19        0.36      -10.78     10.78 o 
  -7   3  19       50.94       58.73     16.01 o 
  -6   3  19      222.19      243.41     18.88 o 
  -5   3  19      151.76      169.30     20.73 o 
  -4   3  19      188.92      196.66     21.34 o 
  -3   3  19       28.99       35.37     10.09 o 
  -2   3  19      116.04      133.30     13.76 o 
  -1   3  19      103.65       87.74     26.43 o 
  -7   4  19      369.34      377.05     30.57 o 
  -6   4  19       57.20       42.17     11.76 o 
  -5   4  19        0.05       -7.89     13.20 o 
  -4   4  19       97.68      110.82     18.77 o 
  -3   4  19      212.08      208.62     17.99 o 
  -2   4  19      116.49      134.39     17.12 o 
  -7   5  19       27.81       39.42     20.69 o 
  -6   5  19       53.17       63.34     13.08 o 
  -5   5  19      470.51      508.33     26.32 o 
  -4   5  19      119.29      150.72     16.17 o 
  -3   5  19        0.04        5.22     14.15 o 
  -2   5  19       68.24       84.91     18.02 o 
  -5   6  19        0.68      -15.09     19.16 o 
  -4   6  19       93.16       96.30     25.09 o 
  -3   6  19      310.46      339.76     39.22 o 
  -2   6  19       59.00       78.64     29.57 o 
  -6   0  20      179.50      164.91     31.04 o 
  -5   0  20      160.51      161.01     30.36 o 
  -4   0  20      206.67      220.80     34.09 o 
  -3   0  20        7.41       40.28     16.02 o 
  -2   0  20       98.41      121.95     26.68 o 
  -6   1  20      245.86      291.91     26.59 o 
  -5   1  20        0.60      -13.98     13.98 o 
  -4   1  20      380.20      381.91     30.51 o 
  -3   1  20      362.01      402.76     20.89 o 
  -2   1  20      146.63      139.87     28.38 o 
  -6   2  20      161.37      179.11     25.45 o 
  -5   2  20      192.59      201.36     22.53 o 
  -4   2  20      110.34      107.23     19.07 o 
  -3   2  20       20.08       17.77     10.13 o 
  -2   2  20       49.70       64.83     22.90 o 
  -6   3  20       43.11       51.38     16.09 o 
  -5   3  20       10.52       31.27     14.85 o 
  -4   3  20      176.83      206.66     23.37 o 
  -3   3  20      188.87      216.74     19.07 o 
  -2   3  20       60.41       66.94     21.70 o 
  -6   4  20       22.24       31.67     13.94 o 
  -5   4  20      155.51      171.60     21.73 o 
  -4   4  20       32.95       54.60     16.47 o 
  -3   4  20       19.23       17.90     23.20 o 
  -5   5  20        2.22       39.40     23.02 o 
  -4   5  20       19.60       18.78     20.32 o 
                                                 
